# Supplementary material for: Text Mining for Literature Review and Knowledge Discovery in Cancer Risk Assessment and Research
Source: PLoS One. 2012 Apr 12;7(4):e33427. doi: 10.1371/journal.pone.0033427 (PMC3325219; doi:10.1371/journal.pone.0033427)
Supplement: Information S1 — Index of the label names used in the annotated dataset. (TXT) [file pone.0033427.s001.txt]

# This dataset is licensed under a Creative Commons Attribution-NonCommercial-ShareAlike 3.0 Unported License (http://creativecommons.org/licenses/by-nc-sa/3.0/)
# Format: Label, full taxonomy node name
mode0	Mode of Action/genotoxic
mode1	Mode of Action/genotoxic/strand breaks
mode10	Mode of Action/nongenotoxic/indirect genotoxic/multiphase/cytoxicity
mode11	Mode of Action/nongenotoxic/indirect genotoxic/co-initiation/DNA repair
mode12	Mode of Action/nongenotoxic/indirect genotoxic/progression/hormonal receptor-mediated mechanism
mode13	Mode of Action/nongenotoxic/indirect genotoxic/promotion/cell proliferation
mode14	Mode of Action/nongenotoxic/indirect genotoxic/promotion/cell death
mode15	Mode of Action/nongenotoxic/indirect genotoxic/multiphase/transcriptional, translational, posttranslational modifications
mode16	Mode of Action/nongenotoxic/indirect genotoxic/promotion/peroxisome proliferation
mode17	Mode of Action/nongenotoxic/indirect genotoxic/multiphase/inflammation
mode18	Mode of Action/nongenotoxic/indirect genotoxic/co-initiation
mode19	Mode of Action/nongenotoxic/indirect genotoxic/co-initiation/metabolic handling
mode2	Mode of Action/genotoxic/adducts
mode21	Mode of Action/nongenotoxic/indirect genotoxic/promotion
mode22	Mode of Action/nongenotoxic/indirect genotoxic/promotion/GAP junction
mode23	Mode of Action/nongenotoxic/indirect genotoxic/promotion/AhR activation
mode24	Mode of Action/nongenotoxic/indirect genotoxic/promotion/TNF alpha pathway activation
mode25	Mode of Action/nongenotoxic/indirect genotoxic/progression
mode26	Mode of Action/nongenotoxic/indirect genotoxic/progression/immunosuppression
mode27	Mode of Action/nongenotoxic/indirect genotoxic/progression/angiogenesis
mode28	Mode of Action/nongenotoxic/indirect genotoxic/multiphase
mode29	Mode of Action/nongenotoxic/indirect genotoxic/multiphase/epigenetics
mode3	Mode of Action/genotoxic/chromosomal changes
mode4	Mode of Action/genotoxic/chromosomal changes/micronucleus
mode5	Mode of Action/genotoxic/chromosomal changes/chromosomal aberrations
mode6	Mode of Action/genotoxic/mutations
mode7	Mode of Action/genotoxic/other dna mods
mode8	Mode of Action/nongenotoxic/indirect genotoxic
mode9	Mode of Action/nongenotoxic/indirect genotoxic/co-initiation/oxidative stress
modeinf-Mode-of-Action	Mode of Action
tag1	Scientific Evidence/human study/epidemiology
tag10	Scientific Evidence/animal study/study length/short and medium
tag11	Scientific Evidence/animal study/tumors
tag12	Scientific Evidence/animal study/preneoplastic lesions
tag13	Scientific Evidence/animal study/morphological effect on tissue/organ
tag14	Scientific Evidence/animal study/biochemical/cellbiological effects
tag15	Scientific Evidence/animal study/biomarker
tag18	Scientific Evidence/cell experiments
tag19	Scientific Evidence/cell experiments /biochemical/cellbiological effects
tag2	Scientific Evidence/human study/epidemiology/tumor related
tag20	Scientific Evidence/subcellular systems
tag21	Scientific Evidence/study on microorganisms
tag3	Scientific Evidence/human study/epidemiology/morphological effect on tissue/organ
tag4	Scientific Evidence/human study/epidemiology/biochemical/cellbiological effects
tag5	Scientific Evidence/human study/epidemiology/biomarkers
tag6	Scientific Evidence/human study/epidemiology/polymorphism
tag7	Scientific Evidence/animal study
taginf-Scientific-Evidence	Scientific Evidence
