# Supplementary material for: Text Mining for Literature Review and Knowledge Discovery in Cancer Risk Assessment and Research
Source: PLoS One. 2012 Apr 12;7(4):e33427. doi: 10.1371/journal.pone.0033427 (PMC3325219; doi:10.1371/journal.pone.0033427)
Supplement: Information S2 — Annotated dataset. (TXT) [file pone.0033427.s002.txt]

# This dataset is licensed under a Creative Commons Attribution-NonCommercial-ShareAlike 3.0 Unported License (http://creativecommons.org/licenses/by-nc-sa/3.0/)
# Format: PubMed ID, labels (tab-separated)

10022318	mode0	mode2	modeinf-Mode-of-Action	tag7	taginf-Scientific-Evidence
10023062	mode0	mode3	modeinf-Mode-of-Action	tag1	tag6	taginf-Scientific-Evidence
10025882	mode15	mode28	mode8	modeinf-Mode-of-Action
10029079	mode10	mode14	mode15	mode21	mode28	mode8	modeinf-Mode-of-Action	tag18	taginf-Scientific-Evidence
10029668	mode0	mode3	mode5	modeinf-Mode-of-Action	tag1	tag18	tag7	taginf-Scientific-Evidence
10029675	tag7	taginf-Scientific-Evidence
10029692	mode0	mode3	mode4	modeinf-Mode-of-Action	tag11	tag7	taginf-Scientific-Evidence
10036213	tag13	tag14	tag7	taginf-Scientific-Evidence
10036216	tag18	taginf-Scientific-Evidence
10048130	tag13	tag7	taginf-Scientific-Evidence
10049183
10049795	tag1	tag2	tag5	tag7	taginf-Scientific-Evidence
10069466	mode0	mode2	modeinf-Mode-of-Action
10070962
10077225	mode17	mode18	mode28	mode8	modeinf-Mode-of-Action	tag11	tag7	taginf-Scientific-Evidence
10077487	mode0	mode2	modeinf-Mode-of-Action	tag10	tag7	taginf-Scientific-Evidence
10082923	mode0	mode2	mode6	modeinf-Mode-of-Action	tag7	taginf-Scientific-Evidence
10092050	tag18	tag19	taginf-Scientific-Evidence
10096431	mode15	mode28	mode8	modeinf-Mode-of-Action	tag10	tag14	tag7	taginf-Scientific-Evidence
10101096	tag10	tag12	tag7	taginf-Scientific-Evidence
10197614
10210696
10211933	mode18	mode8	mode9	modeinf-Mode-of-Action	tag11	tag14	tag7	taginf-Scientific-Evidence
10211943	tag10	tag11	tag7	taginf-Scientific-Evidence
10213486	mode0	mode6	modeinf-Mode-of-Action	tag11	tag12	tag7	taginf-Scientific-Evidence
10216214	mode0	mode7	modeinf-Mode-of-Action	tag7	taginf-Scientific-Evidence
10220856	tag13	tag7	taginf-Scientific-Evidence
10222312	tag7	taginf-Scientific-Evidence
10223187	tag11	tag7	taginf-Scientific-Evidence
10223192	tag11	tag7	taginf-Scientific-Evidence
10223196	mode0	mode6	modeinf-Mode-of-Action	tag11	tag7	taginf-Scientific-Evidence
10229711	mode10	mode12	mode13	mode21	mode25	mode28	mode8	modeinf-Mode-of-Action	tag18	tag19	taginf-Scientific-Evidence
10229919	mode0	mode6	modeinf-Mode-of-Action	tag21	tag7	taginf-Scientific-Evidence
10229924	mode13	mode17	mode18	mode21	mode28	mode8	modeinf-Mode-of-Action	tag7	taginf-Scientific-Evidence
10329507	tag18	taginf-Scientific-Evidence
10330687	mode16	mode21	mode8	modeinf-Mode-of-Action
10330692	mode13	mode14	mode21	mode8	modeinf-Mode-of-Action	tag7	taginf-Scientific-Evidence
10334199	mode13	mode14	mode21	mode8	modeinf-Mode-of-Action	tag12	tag7	taginf-Scientific-Evidence
10334205	tag1	tag11	tag7	taginf-Scientific-Evidence
10341147	tag13	tag7	taginf-Scientific-Evidence
10341150	mode12	mode25	mode8	modeinf-Mode-of-Action	tag7	taginf-Scientific-Evidence
10341153	mode10	mode12	mode13	mode21	mode25	mode28	mode8	modeinf-Mode-of-Action	tag10	tag13	tag7	taginf-Scientific-Evidence
10344741	mode12	mode15	mode25	mode28	mode8	modeinf-Mode-of-Action	tag14	tag7	taginf-Scientific-Evidence
10344751
10355545	tag7	taginf-Scientific-Evidence
10357770	tag10	tag11	tag12	tag7	taginf-Scientific-Evidence
10357781	tag10	tag11	tag7	taginf-Scientific-Evidence
10357786	mode13	mode14	mode15	mode21	mode28	mode8	modeinf-Mode-of-Action
10357797	mode0	mode13	mode18	mode21	mode7	mode8	mode9	modeinf-Mode-of-Action	tag11	tag7	taginf-Scientific-Evidence
10357802	mode13	mode21	mode8	modeinf-Mode-of-Action	tag12	tag7	taginf-Scientific-Evidence
10362228	mode13	mode21	mode8	modeinf-Mode-of-Action	tag7	taginf-Scientific-Evidence
10362230	tag7	taginf-Scientific-Evidence
10373399	tag18	tag7	taginf-Scientific-Evidence
10375000	mode0	mode6	modeinf-Mode-of-Action	tag21	taginf-Scientific-Evidence
10375001	mode13	mode21	mode8	modeinf-Mode-of-Action
10376789	tag10	tag11	tag7	taginf-Scientific-Evidence
10376799
10378446	tag11	tag7	taginf-Scientific-Evidence
10378450	tag7	taginf-Scientific-Evidence
10378768
10378774	mode0	mode2	modeinf-Mode-of-Action	tag18	tag7	taginf-Scientific-Evidence
10378779	mode12	mode25	mode8	modeinf-Mode-of-Action	tag11	tag7	taginf-Scientific-Evidence
10378787	tag11	tag14	tag7	taginf-Scientific-Evidence
10378996	tag1	taginf-Scientific-Evidence
10379014	taginf-Scientific-Evidence
10381136	mode15	mode28	mode8	modeinf-Mode-of-Action	tag10	tag12	tag14	tag7	taginf-Scientific-Evidence
10383886	mode13	mode14	mode21	mode8	modeinf-Mode-of-Action	tag12	tag7	taginf-Scientific-Evidence
10383891	mode13	mode15	mode21	mode24	mode28	mode8	modeinf-Mode-of-Action
10383898	mode0	mode2	modeinf-Mode-of-Action	tag7	taginf-Scientific-Evidence
10383909	mode13	mode14	mode17	mode18	mode21	mode28	mode8	modeinf-Mode-of-Action	tag11	tag12	tag14	tag7	taginf-Scientific-Evidence
10383912	mode0	mode10	mode13	mode21	mode28	mode6	mode8	modeinf-Mode-of-Action	tag13	tag7	taginf-Scientific-Evidence
10383913	mode0	mode7	modeinf-Mode-of-Action	tag12	tag7	taginf-Scientific-Evidence
10383916	mode0	mode21	mode22	mode6	mode8	modeinf-Mode-of-Action	tag10	tag12	tag14	tag7	taginf-Scientific-Evidence
10397250	mode12	mode25	mode8	modeinf-Mode-of-Action	tag11	tag18	tag7	taginf-Scientific-Evidence
10397450	mode13	mode21	mode8	modeinf-Mode-of-Action	tag12	tag7	taginf-Scientific-Evidence
10397453	mode15	mode21	mode28	mode8	modeinf-Mode-of-Action	tag18	tag19	taginf-Scientific-Evidence
10403542	mode13	mode21	mode8	modeinf-Mode-of-Action	tag12	tag7	taginf-Scientific-Evidence
10403658	mode14	mode15	mode21	mode28	mode8	modeinf-Mode-of-Action	tag10	tag14	tag7	taginf-Scientific-Evidence
10403661	tag7	taginf-Scientific-Evidence
10408903
10409395	mode0	mode2	modeinf-Mode-of-Action	tag7	taginf-Scientific-Evidence
10409400	tag18	taginf-Scientific-Evidence
10416264	tag7	taginf-Scientific-Evidence
10416266	tag1	taginf-Scientific-Evidence
10416271	mode13	mode21	mode8	modeinf-Mode-of-Action	tag13	tag14	tag7	taginf-Scientific-Evidence
10416276
10416599	mode14	mode21	mode8	modeinf-Mode-of-Action	tag7	taginf-Scientific-Evidence
10416605
10418964	tag7	taginf-Scientific-Evidence
10418965	mode0	mode2	modeinf-Mode-of-Action	tag12	tag7	taginf-Scientific-Evidence
10418970
10421773	mode12	mode25	mode8	modeinf-Mode-of-Action	tag1	tag2	tag7	taginf-Scientific-Evidence
10426785	mode15	mode17	mode18	mode28	mode8	modeinf-Mode-of-Action	tag18	tag19	taginf-Scientific-Evidence
10426804	mode13	mode15	mode21	mode28	mode8	modeinf-Mode-of-Action	tag12	tag7	taginf-Scientific-Evidence
10426811	mode14	mode15	mode21	mode28	mode8	modeinf-Mode-of-Action	tag11	tag12	tag14	tag7	taginf-Scientific-Evidence
10426821	tag12	tag7	taginf-Scientific-Evidence
10426822	tag11	tag7	taginf-Scientific-Evidence
10434027	mode0	mode6	modeinf-Mode-of-Action	tag10	tag7	taginf-Scientific-Evidence
10434028	mode0	mode6	modeinf-Mode-of-Action	tag10	tag7	taginf-Scientific-Evidence
10445748	tag7	taginf-Scientific-Evidence
10445751
10445752	mode13	mode21	mode8	modeinf-Mode-of-Action	tag10	tag13	tag7	taginf-Scientific-Evidence
10445757	tag14	tag7	taginf-Scientific-Evidence
10447554	mode10	mode18	mode21	mode28	mode8	mode9	modeinf-Mode-of-Action
10447561	mode17	mode18	mode28	mode8	mode9	modeinf-Mode-of-Action
10454249	mode0	mode13	mode17	mode18	mode21	mode28	mode7	mode8	mode9	modeinf-Mode-of-Action	tag10	tag12	tag7	taginf-Scientific-Evidence
10454264	tag10	tag12	tag7	taginf-Scientific-Evidence
10454265	tag10	tag11	tag13	tag7	taginf-Scientific-Evidence
10458701	mode0	mode2	modeinf-Mode-of-Action	tag18	tag7	taginf-Scientific-Evidence
10462055	mode18	mode8	mode9	modeinf-Mode-of-Action	tag18	taginf-Scientific-Evidence
10462538	mode18	mode8	mode9	modeinf-Mode-of-Action
10463579	mode0	mode6	modeinf-Mode-of-Action	tag11	tag14	tag7	taginf-Scientific-Evidence
10469611	mode15	mode17	mode18	mode28	mode8	modeinf-Mode-of-Action	tag18	tag19	taginf-Scientific-Evidence
10472810	mode13	mode15	mode21	mode28	mode8	modeinf-Mode-of-Action	tag12	tag14	tag7	taginf-Scientific-Evidence
10478854	mode13	mode21	mode8	modeinf-Mode-of-Action	tag11	tag12	tag7	taginf-Scientific-Evidence
10485483	mode13	mode15	mode17	mode18	mode21	mode28	mode8	modeinf-Mode-of-Action	tag1	tag2	taginf-Scientific-Evidence
10492898
10493498	mode17	mode18	mode21	mode24	mode28	mode8	modeinf-Mode-of-Action
10493507
10493520	tag11	tag12	tag7	taginf-Scientific-Evidence
10496675
10496677	mode12	mode13	mode21	mode25	mode8	modeinf-Mode-of-Action	tag14	tag21	tag7	taginf-Scientific-Evidence
10496678	mode25	mode26	mode8	modeinf-Mode-of-Action
10496686	mode14	mode17	mode18	mode21	mode28	mode8	modeinf-Mode-of-Action	tag10	tag11	tag7	taginf-Scientific-Evidence
10502499	mode13	mode14	mode16	mode21	mode24	mode8	modeinf-Mode-of-Action
10503912	mode0	mode6	modeinf-Mode-of-Action	tag11	tag14	tag7	taginf-Scientific-Evidence
10506114	mode13	mode14	mode21	mode8	modeinf-Mode-of-Action	tag11	tag7	taginf-Scientific-Evidence
10511253	mode0	mode2	modeinf-Mode-of-Action	tag1	taginf-Scientific-Evidence
10511269	tag1	taginf-Scientific-Evidence
10514036	tag14	tag7	taginf-Scientific-Evidence
10517979	tag7	taginf-Scientific-Evidence
10517989	mode0	mode11	mode18	mode3	mode8	modeinf-Mode-of-Action	tag1	tag6	taginf-Scientific-Evidence
10517998	mode0	mode1	mode3	mode5	modeinf-Mode-of-Action	tag1	taginf-Scientific-Evidence
10518005	mode14	mode21	mode8	modeinf-Mode-of-Action
10519382	mode16	mode21	mode8	modeinf-Mode-of-Action
10519394	mode13	mode21	mode8	modeinf-Mode-of-Action
10519402	mode11	mode13	mode18	mode21	mode8	modeinf-Mode-of-Action
10521684	tag1	tag18	tag2	tag6	taginf-Scientific-Evidence
10521689	mode0	mode1	mode10	mode11	mode18	mode21	mode28	mode7	mode8	modeinf-Mode-of-Action	tag18	taginf-Scientific-Evidence
10525262
10526208	mode0	mode28	mode29	mode3	mode5	mode8	modeinf-Mode-of-Action
10526215	mode0	mode1	mode3	mode5	modeinf-Mode-of-Action
10527910	mode10	mode13	mode14	mode21	mode28	mode8	modeinf-Mode-of-Action	tag10	tag7	taginf-Scientific-Evidence
10527911
10527915	mode13	mode21	mode8	modeinf-Mode-of-Action	tag10	tag13	tag7	taginf-Scientific-Evidence
10527918
10528997	tag18	tag7	taginf-Scientific-Evidence
10530782	tag10	tag11	tag7	taginf-Scientific-Evidence
10536108
10536110	tag13	tag7	taginf-Scientific-Evidence
10537297	mode14	mode21	mode8	modeinf-Mode-of-Action	tag11	tag18	tag7	taginf-Scientific-Evidence
10543021	tag18	taginf-Scientific-Evidence
10543023	mode13	mode21	mode8	modeinf-Mode-of-Action	tag12	tag7	taginf-Scientific-Evidence
10543026	mode25	mode26	mode8	modeinf-Mode-of-Action
10544059
10544152
10550479	mode16	mode21	mode22	mode8	modeinf-Mode-of-Action	tag12	tag13	tag14	tag7	taginf-Scientific-Evidence
10550481	tag13	tag7	taginf-Scientific-Evidence
10550482	mode0	mode13	mode2	mode21	mode7	mode8	modeinf-Mode-of-Action	tag10	tag11	tag12	tag7	taginf-Scientific-Evidence
10558924	mode14	mode21	mode8	modeinf-Mode-of-Action
10567028	mode0	mode3	mode4	mode5	modeinf-Mode-of-Action	tag1	tag18	taginf-Scientific-Evidence
10568696	mode14	mode17	mode18	mode21	mode28	mode8	modeinf-Mode-of-Action	tag10	tag11	tag12	tag7	taginf-Scientific-Evidence
10575429	mode0	mode1	mode25	mode26	mode3	mode4	mode5	mode8	modeinf-Mode-of-Action	tag1	taginf-Scientific-Evidence
10575431	mode0	mode1	mode2	mode6	modeinf-Mode-of-Action	tag1	tag5	taginf-Scientific-Evidence
10575432	mode0	mode3	mode5	modeinf-Mode-of-Action	tag1	taginf-Scientific-Evidence
10581215	mode16	mode21	mode8	modeinf-Mode-of-Action
10582708	mode11	mode14	mode18	mode21	mode8	modeinf-Mode-of-Action	tag18	taginf-Scientific-Evidence
10590223	mode13	mode21	mode8	modeinf-Mode-of-Action	tag12	tag7	taginf-Scientific-Evidence
10593599	mode0	mode6	modeinf-Mode-of-Action	tag7	taginf-Scientific-Evidence
10597904	tag18	taginf-Scientific-Evidence
10604862	mode18	mode19	mode8	modeinf-Mode-of-Action
10606239
10607734	mode0	mode3	mode6	modeinf-Mode-of-Action	tag1	tag5	tag6	taginf-Scientific-Evidence
10607737	mode13	mode14	mode21	mode8	modeinf-Mode-of-Action	tag14	tag18	tag7	taginf-Scientific-Evidence
10607741	mode0	mode2	modeinf-Mode-of-Action	tag1	taginf-Scientific-Evidence
10620520
10626806	mode13	mode14	mode21	mode24	mode8	modeinf-Mode-of-Action
10626810	mode10	mode13	mode17	mode18	mode21	mode28	mode8	modeinf-Mode-of-Action
10630586	mode13	mode14	mode15	mode21	mode28	mode8	modeinf-Mode-of-Action	tag10	tag12	tag7	taginf-Scientific-Evidence
10630710	mode0	mode13	mode14	mode16	mode17	mode18	mode21	mode28	mode8	modeinf-Mode-of-Action
10631124
10631128	tag7	taginf-Scientific-Evidence
10631129	mode17	mode18	mode21	mode24	mode28	mode8	modeinf-Mode-of-Action
10635342	mode0	mode3	mode4	mode5	modeinf-Mode-of-Action	tag18	taginf-Scientific-Evidence
10640527	mode0	mode6	modeinf-Mode-of-Action
10643865
10646841	mode14	mode15	mode21	mode28	mode8	modeinf-Mode-of-Action
10648904	mode0	mode6	modeinf-Mode-of-Action	tag10	tag7	taginf-Scientific-Evidence
10648911	tag18	taginf-Scientific-Evidence
10649965	tag7	taginf-Scientific-Evidence
10650916	mode13	mode14	mode16	mode21	mode8	modeinf-Mode-of-Action
10652243
10652244	mode13	mode21	mode8	modeinf-Mode-of-Action
10653516	tag1	taginf-Scientific-Evidence
10654841
10656482	mode0	mode11	mode18	mode28	mode29	mode3	mode8	modeinf-Mode-of-Action
10656490	mode0	mode12	mode25	mode3	mode8	modeinf-Mode-of-Action	tag18	tag19	taginf-Scientific-Evidence
10656628	mode18	mode8	mode9	modeinf-Mode-of-Action	tag11	tag12	tag7	taginf-Scientific-Evidence
10656848	mode12	mode25	mode8	modeinf-Mode-of-Action
10657949	mode13	mode15	mode17	mode18	mode21	mode28	mode8	modeinf-Mode-of-Action	tag1	tag2	taginf-Scientific-Evidence
10657952	mode0	mode14	mode21	mode6	mode8	modeinf-Mode-of-Action	tag11	tag14	tag7	taginf-Scientific-Evidence
10657954	tag11	tag12	tag7	taginf-Scientific-Evidence
10657974	mode13	mode21	mode22	mode28	mode29	mode8	modeinf-Mode-of-Action
10657978	mode15	mode28	mode8	modeinf-Mode-of-Action	tag11	tag7	taginf-Scientific-Evidence
10658899	mode0	mode2	mode7	modeinf-Mode-of-Action	tag7	taginf-Scientific-Evidence
10660083	tag11	tag7	taginf-Scientific-Evidence
10660087	mode15	mode28	mode8	modeinf-Mode-of-Action	tag14	tag7	taginf-Scientific-Evidence
10660094	mode17	mode18	mode28	mode8	modeinf-Mode-of-Action
10660098	tag7	taginf-Scientific-Evidence
10662599
10667565	mode12	mode25	mode8	modeinf-Mode-of-Action	tag10	tag11	tag7	taginf-Scientific-Evidence
10667572	mode28	mode29	mode8	modeinf-Mode-of-Action
10670821	mode14	mode21	mode8	modeinf-Mode-of-Action	tag7	taginf-Scientific-Evidence
10670824	tag10	tag7	taginf-Scientific-Evidence
10676632	mode28	mode29	mode8	modeinf-Mode-of-Action
10676643	mode13	mode21	mode8	modeinf-Mode-of-Action	tag11	tag12	tag7	taginf-Scientific-Evidence
10688529	mode0	mode2	modeinf-Mode-of-Action
10688530
10688537
10692227	mode0	mode2	mode6	modeinf-Mode-of-Action
10696764	taginf-Scientific-Evidence
10696771	mode10	mode21	mode28	mode8	modeinf-Mode-of-Action	tag11	tag13	tag7	taginf-Scientific-Evidence
10696772	tag10	tag12	tag7	taginf-Scientific-Evidence
10696776	mode12	mode25	mode8	modeinf-Mode-of-Action	tag18	taginf-Scientific-Evidence
10696782	mode14	mode21	mode8	modeinf-Mode-of-Action
10698675	tag18	tag19	taginf-Scientific-Evidence
10699570
10702360	mode14	mode21	mode8	modeinf-Mode-of-Action
10702363
10706111	tag11	tag12	tag7	taginf-Scientific-Evidence
10706115	tag11	tag12	tag7	taginf-Scientific-Evidence
10706128	mode15	mode17	mode18	mode28	mode8	modeinf-Mode-of-Action
10706531	mode13	mode15	mode21	mode28	mode8	modeinf-Mode-of-Action
10712746	mode0	mode2	modeinf-Mode-of-Action	tag18	taginf-Scientific-Evidence
10713470	tag10	tag7	taginf-Scientific-Evidence
10713481	mode16	mode21	mode8	modeinf-Mode-of-Action	tag14	tag7	taginf-Scientific-Evidence
10713488	tag7	taginf-Scientific-Evidence
10719043	mode0	mode3	mode5	modeinf-Mode-of-Action	tag18	taginf-Scientific-Evidence
10724366
10725469	mode0	mode16	mode21	mode3	mode8	modeinf-Mode-of-Action
10725472	mode14	mode16	mode21	mode24	mode8	modeinf-Mode-of-Action	tag14	tag18	tag7	taginf-Scientific-Evidence
10727901	mode0	mode3	mode5	modeinf-Mode-of-Action
10728672
10731520	tag18	tag7	taginf-Scientific-Evidence
10731522	tag18	taginf-Scientific-Evidence
10737718	mode15	mode28	mode8	modeinf-Mode-of-Action
10739748	mode10	mode13	mode14	mode15	mode21	mode28	mode29	mode8	modeinf-Mode-of-Action	tag18	tag19	taginf-Scientific-Evidence
10746927
10746930	tag1	tag7	taginf-Scientific-Evidence
10746934	mode12	mode25	mode8	modeinf-Mode-of-Action	tag7	taginf-Scientific-Evidence
10746936	mode0	mode14	mode15	mode21	mode28	mode7	mode8	modeinf-Mode-of-Action	tag12	tag14	tag7	taginf-Scientific-Evidence
10746942	mode12	mode25	mode8	modeinf-Mode-of-Action
10746949	tag7	taginf-Scientific-Evidence
10749136
10751610	mode0	mode3	modeinf-Mode-of-Action	tag11	tag18	tag7	taginf-Scientific-Evidence
10751624	mode0	mode13	mode18	mode21	mode6	mode7	mode8	mode9	modeinf-Mode-of-Action	tag10	tag7	taginf-Scientific-Evidence
10751729	mode0	mode3	modeinf-Mode-of-Action
10753189	mode13	mode14	mode15	mode16	mode21	mode24	mode28	mode8	modeinf-Mode-of-Action
10753210	mode0	mode3	mode5	mode6	modeinf-Mode-of-Action	tag18	taginf-Scientific-Evidence
10753217	mode0	mode2	modeinf-Mode-of-Action	tag10	tag11	tag12	tag7	taginf-Scientific-Evidence
10754208	mode0	mode15	mode28	mode6	mode8	modeinf-Mode-of-Action	tag10	tag11	tag14	tag7	taginf-Scientific-Evidence
10771268	mode0	mode1	mode7	modeinf-Mode-of-Action	tag1	tag18	taginf-Scientific-Evidence
10771273	mode0	mode7	modeinf-Mode-of-Action	tag18	tag7	taginf-Scientific-Evidence
10773403	mode0	mode6	modeinf-Mode-of-Action	tag11	tag14	tag7	taginf-Scientific-Evidence
10774815	tag11	tag12	tag7	taginf-Scientific-Evidence
10774822	mode15	mode28	mode29	mode8	modeinf-Mode-of-Action
10774823
10774832	mode12	mode25	mode8	modeinf-Mode-of-Action
10775321
10786664	mode10	mode13	mode14	mode21	mode28	mode8	modeinf-Mode-of-Action
10788562	tag14	tag7	taginf-Scientific-Evidence
10799344
10799738	tag10	tag11	tag12	tag7	taginf-Scientific-Evidence
10806299	mode13	mode21	mode8	modeinf-Mode-of-Action	tag10	tag11	tag12	tag7	taginf-Scientific-Evidence
10807563	tag11	tag7	taginf-Scientific-Evidence
10811101	mode11	mode14	mode15	mode18	mode21	mode28	mode8	modeinf-Mode-of-Action
10811566	mode12	mode25	mode8	modeinf-Mode-of-Action	tag18	taginf-Scientific-Evidence
10813648	mode0	mode2	modeinf-Mode-of-Action	tag7	taginf-Scientific-Evidence
10814880	tag11	tag7	taginf-Scientific-Evidence
10814883	tag12	tag7	taginf-Scientific-Evidence
10814886	tag10	tag12	tag7	taginf-Scientific-Evidence
10814893	mode12	mode25	mode8	modeinf-Mode-of-Action
10817630	mode14	mode18	mode21	mode8	mode9	modeinf-Mode-of-Action
10817667	mode12	mode25	mode8	modeinf-Mode-of-Action	tag10	tag13	tag7	taginf-Scientific-Evidence
10817668	mode0	mode18	mode7	mode8	mode9	modeinf-Mode-of-Action	tag7	taginf-Scientific-Evidence
10828207	tag14	tag18	tag7	taginf-Scientific-Evidence
10828257	mode0	mode3	mode4	modeinf-Mode-of-Action	tag7	taginf-Scientific-Evidence
10828267	tag1	tag18	taginf-Scientific-Evidence
10828273
10837011	mode10	mode14	mode21	mode28	mode8	modeinf-Mode-of-Action	tag18	tag19	tag7	taginf-Scientific-Evidence
10838198	mode0	mode6	modeinf-Mode-of-Action	tag7	taginf-Scientific-Evidence
10839474	mode0	mode10	mode18	mode21	mode28	mode29	mode7	mode8	mode9	modeinf-Mode-of-Action
10839475	mode13	mode14	mode16	mode21	mode8	modeinf-Mode-of-Action
10839476
10839477	mode10	mode14	mode21	mode28	mode8	modeinf-Mode-of-Action	tag18	tag19	taginf-Scientific-Evidence
10839479	mode0	mode1	mode14	mode21	mode7	mode8	modeinf-Mode-of-Action	tag18	tag19	taginf-Scientific-Evidence
10850447
10862812
10862818	mode0	mode2	mode6	modeinf-Mode-of-Action
10866308	mode12	mode13	mode15	mode21	mode25	mode28	mode29	mode8	modeinf-Mode-of-Action	tag18	taginf-Scientific-Evidence
10866320	mode11	mode18	mode28	mode29	mode8	modeinf-Mode-of-Action
10866323	mode15	mode28	mode29	mode8	modeinf-Mode-of-Action
10866326	mode0	mode6	modeinf-Mode-of-Action	tag11	tag13	tag7	taginf-Scientific-Evidence
10869456	mode21	mode22	mode8	modeinf-Mode-of-Action
10869468	mode0	mode2	modeinf-Mode-of-Action	tag1	tag5	tag7	taginf-Scientific-Evidence
10869473
10874014	tag11	tag12	tag7	taginf-Scientific-Evidence
10876998	tag7	taginf-Scientific-Evidence
10887210	mode0	mode6	modeinf-Mode-of-Action	tag20	taginf-Scientific-Evidence
10893446	tag11	tag7	taginf-Scientific-Evidence
10893449	mode10	mode21	mode28	mode8	modeinf-Mode-of-Action
10894886	mode0	mode6	mode7	modeinf-Mode-of-Action	tag11	tag7	taginf-Scientific-Evidence
10896854	tag10	tag12	tag7	taginf-Scientific-Evidence
10896856	tag13	tag7	taginf-Scientific-Evidence
10898590	mode0	mode1	mode2	modeinf-Mode-of-Action
10898595	mode0	mode2	modeinf-Mode-of-Action
10906279	mode0	mode2	modeinf-Mode-of-Action	tag7	taginf-Scientific-Evidence
10906429	mode13	mode21	mode8	modeinf-Mode-of-Action	tag11	tag7	taginf-Scientific-Evidence
10910034	mode14	mode15	mode21	mode28	mode8	modeinf-Mode-of-Action
10910040	mode15	mode28	mode29	mode8	modeinf-Mode-of-Action
10910057	mode0	mode17	mode18	mode28	mode6	mode8	modeinf-Mode-of-Action	tag10	tag13	tag7	taginf-Scientific-Evidence
10910956	mode15	mode28	mode8	modeinf-Mode-of-Action	tag11	tag12	tag14	tag7	taginf-Scientific-Evidence
10910979
10910985
10910991
10910992	mode25	mode26	mode8	modeinf-Mode-of-Action
10918361	mode0	mode6	modeinf-Mode-of-Action	tag1	tag18	taginf-Scientific-Evidence
10919639
10936078	mode12	mode25	mode8	modeinf-Mode-of-Action	tag18	taginf-Scientific-Evidence
10936080	mode0	mode13	mode14	mode21	mode7	mode8	modeinf-Mode-of-Action	tag12	tag7	taginf-Scientific-Evidence
10936227	tag18	taginf-Scientific-Evidence
10936677	mode28	mode29	mode8	modeinf-Mode-of-Action
10945631
10956058	mode0	mode18	mode2	mode7	mode8	mode9	modeinf-Mode-of-Action	tag18	tag7	taginf-Scientific-Evidence
10959799	mode21	mode24	mode8	modeinf-Mode-of-Action	tag10	tag13	tag14	tag7	taginf-Scientific-Evidence
10960769	mode15	mode28	mode29	mode8	modeinf-Mode-of-Action	tag11	tag7	taginf-Scientific-Evidence
10960770	tag10	tag12	tag7	taginf-Scientific-Evidence
10964101	mode15	mode28	mode29	mode8	modeinf-Mode-of-Action
10964109	mode14	mode16	mode21	mode24	mode8	modeinf-Mode-of-Action
10966509	mode10	mode13	mode21	mode28	mode8	modeinf-Mode-of-Action	tag12	tag7	taginf-Scientific-Evidence
10966511	mode12	mode25	mode8	modeinf-Mode-of-Action
10966522	mode13	mode14	mode21	mode22	mode8	modeinf-Mode-of-Action	tag7	taginf-Scientific-Evidence
10969776	mode0	mode13	mode21	mode28	mode29	mode7	mode8	modeinf-Mode-of-Action
10969808	mode13	mode14	mode21	mode8	modeinf-Mode-of-Action
10986015	tag7	taginf-Scientific-Evidence
10987276
10995255	tag18	tag7	taginf-Scientific-Evidence
10996297	tag12	tag7	taginf-Scientific-Evidence
10996479	tag7	taginf-Scientific-Evidence
11000096	mode13	mode14	mode21	mode8	modeinf-Mode-of-Action	tag14	tag7	taginf-Scientific-Evidence
11000098	mode0	mode2	modeinf-Mode-of-Action	tag1	tag7	taginf-Scientific-Evidence
11006351	mode0	mode2	modeinf-Mode-of-Action	tag11	tag7	taginf-Scientific-Evidence
11013405	mode0	mode18	mode2	mode7	mode8	mode9	modeinf-Mode-of-Action	tag18	tag7	taginf-Scientific-Evidence
11016633	mode21	mode22	mode8	modeinf-Mode-of-Action	tag10	tag11	tag12	tag7	taginf-Scientific-Evidence
11017885	taginf-Scientific-Evidence
11023540	tag12	tag7	taginf-Scientific-Evidence
11023541	tag11	tag7	taginf-Scientific-Evidence
11023545	mode14	mode21	mode8	modeinf-Mode-of-Action	tag10	tag12	tag7	taginf-Scientific-Evidence
11027977	mode0	mode10	mode13	mode21	mode28	mode3	mode4	mode8	modeinf-Mode-of-Action
11029274
11033228	tag18	tag7	taginf-Scientific-Evidence
11033241	tag14	tag7	taginf-Scientific-Evidence
11034082	mode21	mode23	mode8	modeinf-Mode-of-Action	tag11	tag7	taginf-Scientific-Evidence
11035158	mode0	mode6	modeinf-Mode-of-Action	tag21	taginf-Scientific-Evidence
11036000	tag7	taginf-Scientific-Evidence
11042089	tag18	taginf-Scientific-Evidence
11042095
11049811
11053553	tag7	taginf-Scientific-Evidence
11062164	mode14	mode21	mode8	modeinf-Mode-of-Action
11062166	mode13	mode15	mode18	mode21	mode28	mode8	mode9	modeinf-Mode-of-Action	tag18	tag19	taginf-Scientific-Evidence
11067771	tag1	tag7	taginf-Scientific-Evidence
11076696	tag1	tag6	taginf-Scientific-Evidence
11076996	mode0	mode3	mode4	modeinf-Mode-of-Action	tag18	taginf-Scientific-Evidence
11076997	mode0	mode3	mode4	mode6	modeinf-Mode-of-Action	tag21	tag7	taginf-Scientific-Evidence
11080669	mode0	mode6	modeinf-Mode-of-Action	tag21	taginf-Scientific-Evidence
11085525	mode28	mode29	mode8	modeinf-Mode-of-Action
11087432	mode0	mode2	modeinf-Mode-of-Action	tag18	taginf-Scientific-Evidence
11090972	tag11	tag12	tag7	taginf-Scientific-Evidence
11090973
11097379
11098080
11098088	mode13	mode15	mode21	mode28	mode8	modeinf-Mode-of-Action
11099637	mode13	mode15	mode21	mode28	mode29	mode8	modeinf-Mode-of-Action	tag13	tag14	tag7	taginf-Scientific-Evidence
11113472
11113703	mode0	mode10	mode14	mode21	mode28	mode3	mode4	mode6	mode8	modeinf-Mode-of-Action	tag18	tag7	taginf-Scientific-Evidence
11118042	mode17	mode18	mode28	mode8	modeinf-Mode-of-Action
11121869	mode0	mode13	mode21	mode6	mode8	modeinf-Mode-of-Action	tag10	tag11	tag12	tag13	tag7	taginf-Scientific-Evidence
11123961
11123975	mode0	mode2	modeinf-Mode-of-Action	tag18	tag7	taginf-Scientific-Evidence
11133348	tag10	tag12	tag7	taginf-Scientific-Evidence
11133394
11133410
11133804	mode14	mode16	mode21	mode24	mode8	modeinf-Mode-of-Action
11133805	mode13	mode15	mode21	mode28	mode8	modeinf-Mode-of-Action	tag11	tag14	tag7	taginf-Scientific-Evidence
11134557	mode15	mode28	mode8	modeinf-Mode-of-Action	tag14	tag7	taginf-Scientific-Evidence
11137324
11146218	tag12	tag13	tag7	taginf-Scientific-Evidence
11156370	mode14	mode21	mode25	mode26	mode8	modeinf-Mode-of-Action
11156377	mode14	mode17	mode18	mode21	mode28	mode8	modeinf-Mode-of-Action
11156390	mode21	mode23	mode8	modeinf-Mode-of-Action	tag12	tag7	taginf-Scientific-Evidence
11156391	tag1	tag6	taginf-Scientific-Evidence
11159736	mode13	mode14	mode17	mode18	mode21	mode28	mode8	modeinf-Mode-of-Action
11165752	tag10	tag12	tag7	taginf-Scientific-Evidence
11166025	mode0	mode6	modeinf-Mode-of-Action	tag10	tag7	taginf-Scientific-Evidence
11170503
11170513	mode0	mode2	modeinf-Mode-of-Action	tag11	tag7	taginf-Scientific-Evidence
11171522	mode13	mode21	mode8	modeinf-Mode-of-Action	tag10	tag7	taginf-Scientific-Evidence
11171525
11181452	mode15	mode28	mode8	modeinf-Mode-of-Action	tag11	tag12	tag7	taginf-Scientific-Evidence
11181461	mode25	mode26	mode8	modeinf-Mode-of-Action	tag12	tag7	taginf-Scientific-Evidence
11201672	mode0	mode6	modeinf-Mode-of-Action	tag21	tag7	taginf-Scientific-Evidence
11212269	mode11	mode14	mode18	mode21	mode8	modeinf-Mode-of-Action
11212275	mode13	mode14	mode21	mode8	modeinf-Mode-of-Action
11212277	mode10	mode11	mode13	mode15	mode18	mode21	mode28	mode8	modeinf-Mode-of-Action
11212281
11213196	tag1	taginf-Scientific-Evidence
11218044	mode0	mode2	modeinf-Mode-of-Action	tag1	taginf-Scientific-Evidence
11221845	mode28	mode29	mode8	modeinf-Mode-of-Action
11222874	tag7	taginf-Scientific-Evidence
11230551	mode0	mode28	mode29	mode3	mode8	modeinf-Mode-of-Action
11230554	mode14	mode15	mode21	mode28	mode8	modeinf-Mode-of-Action	tag18	tag19	taginf-Scientific-Evidence
11238181	mode0	mode6	modeinf-Mode-of-Action	tag1	tag5	tag6	taginf-Scientific-Evidence
11238185	mode13	mode14	mode21	mode8	modeinf-Mode-of-Action	tag18	tag19	taginf-Scientific-Evidence
11238192	mode0	mode2	modeinf-Mode-of-Action	tag18	taginf-Scientific-Evidence
11238195	mode13	mode16	mode21	mode24	mode8	modeinf-Mode-of-Action
11245427	mode14	mode21	mode24	mode28	mode29	mode8	modeinf-Mode-of-Action
11245429	mode14	mode21	mode28	mode29	mode8	modeinf-Mode-of-Action
11245463	mode14	mode15	mode21	mode28	mode8	modeinf-Mode-of-Action
11245490	mode15	mode17	mode18	mode28	mode8	modeinf-Mode-of-Action	tag12	tag7	taginf-Scientific-Evidence
11248142
11248151
11248152	mode13	mode14	mode21	mode8	modeinf-Mode-of-Action	tag10	tag13	tag14	tag7	taginf-Scientific-Evidence
11248222	mode18	mode8	mode9	modeinf-Mode-of-Action	tag7	taginf-Scientific-Evidence
11248416
11258963	mode12	mode25	mode8	modeinf-Mode-of-Action
11258977	mode12	mode25	mode8	modeinf-Mode-of-Action
11264020	mode18	mode19	mode8	modeinf-Mode-of-Action	tag10	tag11	tag7	taginf-Scientific-Evidence
11280742	mode13	mode21	mode8	modeinf-Mode-of-Action	tag10	tag12	tag13	tag7	taginf-Scientific-Evidence
11280770	mode0	mode13	mode15	mode21	mode28	mode6	mode8	modeinf-Mode-of-Action	tag11	tag12	tag14	tag7	taginf-Scientific-Evidence
11280805	mode13	mode21	mode28	mode29	mode8	modeinf-Mode-of-Action
11285188	mode0	mode2	mode6	mode7	modeinf-Mode-of-Action	tag11	tag12	tag7	taginf-Scientific-Evidence
11287308	mode0	mode7	modeinf-Mode-of-Action	tag1	tag18	taginf-Scientific-Evidence
11287309	mode0	mode1	mode3	mode4	mode7	modeinf-Mode-of-Action	tag18	taginf-Scientific-Evidence
11289158	mode15	mode28	mode8	modeinf-Mode-of-Action	tag12	tag7	taginf-Scientific-Evidence
11294979	mode0	mode7	modeinf-Mode-of-Action	tag7	taginf-Scientific-Evidence
11298494	mode13	mode21	mode8	modeinf-Mode-of-Action	tag13	tag7	taginf-Scientific-Evidence
11306031
11306051	tag14	tag7	taginf-Scientific-Evidence
11306052	mode10	mode21	mode28	mode8	modeinf-Mode-of-Action	tag18	tag19	taginf-Scientific-Evidence
11306486
11309281	mode13	mode14	mode21	mode8	modeinf-Mode-of-Action
11309308
11311572	mode0	mode13	mode21	mode3	mode8	modeinf-Mode-of-Action	tag14	tag7	taginf-Scientific-Evidence
11312650
11317340	mode0	mode1	mode2	modeinf-Mode-of-Action	tag1	tag6	taginf-Scientific-Evidence
11323161	mode15	mode28	mode8	modeinf-Mode-of-Action	tag18	tag19	taginf-Scientific-Evidence
11323170	taginf-Scientific-Evidence
11323195	tag18	tag19	taginf-Scientific-Evidence
11325813	mode13	mode14	mode15	mode21	mode28	mode8	modeinf-Mode-of-Action
11325823	mode28	mode29	mode8	modeinf-Mode-of-Action
11327384	mode25	mode26	mode8	modeinf-Mode-of-Action
11333181	mode0	mode2	modeinf-Mode-of-Action
11333186	tag1	tag2	taginf-Scientific-Evidence
11335189	mode12	mode25	mode8	modeinf-Mode-of-Action
11342245	mode0	mode11	mode18	mode25	mode26	mode6	mode8	modeinf-Mode-of-Action
11350210	mode12	mode13	mode21	mode25	mode8	modeinf-Mode-of-Action	tag11	tag12	tag7	taginf-Scientific-Evidence
11350215	mode14	mode16	mode18	mode21	mode8	mode9	modeinf-Mode-of-Action
11354906	mode0	mode1	mode10	mode14	mode21	mode28	mode3	mode7	mode8	modeinf-Mode-of-Action
11354907	mode0	mode3	mode4	mode6	modeinf-Mode-of-Action	tag1	tag18	tag21	taginf-Scientific-Evidence
11354909	mode12	mode25	mode8	modeinf-Mode-of-Action
11357520
11357521	mode0	mode13	mode2	mode21	mode8	modeinf-Mode-of-Action	tag10	tag7	taginf-Scientific-Evidence
11358813	mode13	mode14	mode21	mode8	modeinf-Mode-of-Action
11358822
11358853	mode28	mode29	mode8	modeinf-Mode-of-Action
11359691	taginf-Scientific-Evidence
11359692
11359695	tag7	taginf-Scientific-Evidence
11359696	tag11	tag7	taginf-Scientific-Evidence
11359700	mode10	mode13	mode14	mode21	mode28	mode8	modeinf-Mode-of-Action	tag10	tag11	tag7	taginf-Scientific-Evidence
11359701	mode14	mode17	mode18	mode21	mode24	mode28	mode8	modeinf-Mode-of-Action	tag18	tag19	taginf-Scientific-Evidence
11359704
11368546	mode0	mode6	modeinf-Mode-of-Action	tag18	tag7	taginf-Scientific-Evidence
11368880	mode28	mode29	mode8	modeinf-Mode-of-Action
11369472	tag13	tag7	taginf-Scientific-Evidence
11375891	mode17	mode18	mode28	mode8	modeinf-Mode-of-Action	tag11	tag7	taginf-Scientific-Evidence
11389053	tag10	tag11	tag7	taginf-Scientific-Evidence
11389100	mode17	mode18	mode28	mode29	mode8	modeinf-Mode-of-Action
11397384	taginf-Scientific-Evidence
11397386	taginf-Scientific-Evidence
11397387
11397388
11397389	tag7	taginf-Scientific-Evidence
11397391	tag1	taginf-Scientific-Evidence
11397392	tag1	taginf-Scientific-Evidence
11397394	tag18	tag7	taginf-Scientific-Evidence
11397395	tag7	taginf-Scientific-Evidence
11397396	tag1	tag18	tag7	taginf-Scientific-Evidence
11397397	mode0	mode6	modeinf-Mode-of-Action	tag7	taginf-Scientific-Evidence
11397398	tag1	tag7	taginf-Scientific-Evidence
11397399	mode0	mode3	mode4	mode6	modeinf-Mode-of-Action	tag11	tag18	tag7	taginf-Scientific-Evidence
11397400	mode0	mode10	mode21	mode28	mode8	modeinf-Mode-of-Action	tag10	tag18	tag7	taginf-Scientific-Evidence
11397401	mode0	mode2	modeinf-Mode-of-Action	tag7	taginf-Scientific-Evidence
11397402	mode0	mode6	modeinf-Mode-of-Action	tag11	tag14	tag7	taginf-Scientific-Evidence
11397404	tag1	taginf-Scientific-Evidence
11397405	mode0	mode2	mode3	mode5	mode6	modeinf-Mode-of-Action	tag1	tag5	taginf-Scientific-Evidence
11397406	mode0	mode2	mode3	mode6	modeinf-Mode-of-Action	tag1	taginf-Scientific-Evidence
11397407	mode0	mode6	modeinf-Mode-of-Action	tag1	tag18	tag5	taginf-Scientific-Evidence
11397408	tag1	tag2	taginf-Scientific-Evidence
11397410	tag1	tag2	taginf-Scientific-Evidence
11397411	tag1	tag2	taginf-Scientific-Evidence
11397412	tag1	tag2	taginf-Scientific-Evidence
11397413	mode0	mode3	mode4	modeinf-Mode-of-Action	taginf-Scientific-Evidence
11397414	tag7	taginf-Scientific-Evidence
11397416	mode25	mode26	mode8	modeinf-Mode-of-Action	tag18	taginf-Scientific-Evidence
11397417	taginf-Scientific-Evidence
11397418	tag1	tag2	taginf-Scientific-Evidence
11397420	mode0	mode2	modeinf-Mode-of-Action
11397421	mode0	mode2	modeinf-Mode-of-Action	tag1	tag5	taginf-Scientific-Evidence
11397423	mode0	mode2	modeinf-Mode-of-Action	tag7	taginf-Scientific-Evidence
11397424	mode0	mode2	modeinf-Mode-of-Action	tag1	tag5	taginf-Scientific-Evidence
11397425
11397553	mode17	mode18	mode25	mode26	mode28	mode8	mode9	modeinf-Mode-of-Action
11406170
11406558	mode28	mode29	mode8	modeinf-Mode-of-Action
11406566	mode14	mode17	mode18	mode21	mode28	mode8	modeinf-Mode-of-Action
11420397	mode0	mode6	modeinf-Mode-of-Action	tag20	taginf-Scientific-Evidence
11424177	mode0	mode6	modeinf-Mode-of-Action	tag18	taginf-Scientific-Evidence
11431101	mode13	mode21	mode8	modeinf-Mode-of-Action	tag11	tag7	taginf-Scientific-Evidence
11431344
11431345
11431347	tag18	taginf-Scientific-Evidence
11431374	mode15	mode28	mode29	mode8	modeinf-Mode-of-Action
11437650	mode21	mode24	mode8	modeinf-Mode-of-Action	tag18	tag19	taginf-Scientific-Evidence
11439219	mode15	mode28	mode8	modeinf-Mode-of-Action	tag13	tag14	tag7	taginf-Scientific-Evidence
11445514	tag1	taginf-Scientific-Evidence
11448651	mode0	mode6	modeinf-Mode-of-Action	tag10	tag21	tag7	taginf-Scientific-Evidence
11452134	mode12	mode25	mode8	modeinf-Mode-of-Action
11453731	mode0	mode12	mode18	mode2	mode25	mode8	mode9	modeinf-Mode-of-Action	tag7	taginf-Scientific-Evidence
11454692
11463489	mode0	mode18	mode7	mode8	mode9	modeinf-Mode-of-Action	tag10	tag11	tag12	tag7	taginf-Scientific-Evidence
11470744	mode13	mode21	mode8	modeinf-Mode-of-Action
11470764	mode15	mode28	mode8	modeinf-Mode-of-Action	tag11	tag7	taginf-Scientific-Evidence
11479210	mode14	mode21	mode8	modeinf-Mode-of-Action
11482406
11485865
11485867
11485868	mode12	mode13	mode21	mode25	mode8	modeinf-Mode-of-Action	tag18	taginf-Scientific-Evidence
11485876
11489359	tag18	tag19	taginf-Scientific-Evidence
11507058	mode12	mode17	mode18	mode25	mode28	mode8	modeinf-Mode-of-Action	tag12	tag13	tag14	tag7	taginf-Scientific-Evidence
11507063	mode17	mode18	mode28	mode8	modeinf-Mode-of-Action	tag12	tag7	taginf-Scientific-Evidence
11507078	mode13	mode21	mode28	mode29	mode8	modeinf-Mode-of-Action
11507085	mode13	mode21	mode8	modeinf-Mode-of-Action	tag7	taginf-Scientific-Evidence
11507244	mode0	mode1	mode7	modeinf-Mode-of-Action	tag18	taginf-Scientific-Evidence
11509024	mode0	mode14	mode21	mode7	mode8	modeinf-Mode-of-Action	tag14	tag7	taginf-Scientific-Evidence
11509742
11532870	mode12	mode15	mode25	mode28	mode8	modeinf-Mode-of-Action	tag18	tag19	taginf-Scientific-Evidence
11532874	mode15	mode28	mode29	mode8	modeinf-Mode-of-Action	tag11	tag14	tag7	taginf-Scientific-Evidence
11535253	mode0	mode1	mode3	mode5	mode6	modeinf-Mode-of-Action	tag1	tag18	tag5	tag6	taginf-Scientific-Evidence
11543642
11551533	tag1	tag13	tag7	taginf-Scientific-Evidence
11559017	mode17	mode18	mode28	mode8	mode9	modeinf-Mode-of-Action	tag7	taginf-Scientific-Evidence
11559041
11559523	mode12	mode15	mode25	mode28	mode8	modeinf-Mode-of-Action	tag18	tag19	taginf-Scientific-Evidence
11559526	mode0	mode6	modeinf-Mode-of-Action
11559531	mode13	mode21	mode8	modeinf-Mode-of-Action	tag11	tag7	taginf-Scientific-Evidence
11559547	mode12	mode25	mode8	modeinf-Mode-of-Action	taginf-Scientific-Evidence
11559570	mode14	mode21	mode8	modeinf-Mode-of-Action
11566290	mode0	mode1	mode13	mode18	mode2	mode21	mode3	mode4	mode7	mode8	mode9	modeinf-Mode-of-Action	tag18	tag7	taginf-Scientific-Evidence
11566292	tag7	taginf-Scientific-Evidence
11566295	tag18	tag19	taginf-Scientific-Evidence
11568359
11568360
11570693	mode14	mode16	mode21	mode8	modeinf-Mode-of-Action
11570696	mode0	mode2	mode7	modeinf-Mode-of-Action	tag7	taginf-Scientific-Evidence
11576998	mode14	mode21	mode8	modeinf-Mode-of-Action	tag18	taginf-Scientific-Evidence
11577000	mode28	mode29	mode8	modeinf-Mode-of-Action
11578811	mode28	mode29	mode8	modeinf-Mode-of-Action
11585728	mode12	mode25	mode28	mode29	mode8	modeinf-Mode-of-Action
11599931	tag1	tag6	taginf-Scientific-Evidence
11600129	mode11	mode12	mode18	mode25	mode8	modeinf-Mode-of-Action	tag18	taginf-Scientific-Evidence
11600138	mode0	mode2	mode6	modeinf-Mode-of-Action	tag18	taginf-Scientific-Evidence
11601888	mode14	mode15	mode21	mode28	mode8	modeinf-Mode-of-Action	tag18	tag19	taginf-Scientific-Evidence
11606413	mode15	mode17	mode18	mode28	mode8	modeinf-Mode-of-Action
11672695	mode0	mode2	mode7	modeinf-Mode-of-Action
11672698	mode10	mode21	mode28	mode8	modeinf-Mode-of-Action	tag7	taginf-Scientific-Evidence
11673071	tag21	tag7	taginf-Scientific-Evidence
11673121	tag1	taginf-Scientific-Evidence
11673124
11673128	mode10	mode14	mode21	mode28	mode8	modeinf-Mode-of-Action	tag18	tag19	taginf-Scientific-Evidence
11682638	mode0	mode6	modeinf-Mode-of-Action	tag7	taginf-Scientific-Evidence
11682644	mode0	mode6	modeinf-Mode-of-Action	tag21	tag7	taginf-Scientific-Evidence
11684353	tag7	taginf-Scientific-Evidence
11684366	mode10	mode18	mode21	mode28	mode8	mode9	modeinf-Mode-of-Action	tag18	taginf-Scientific-Evidence
11691781	mode0	mode14	mode15	mode21	mode28	mode3	mode8	modeinf-Mode-of-Action
11691793	mode11	mode14	mode15	mode18	mode21	mode24	mode28	mode8	modeinf-Mode-of-Action
11691825
11691827	mode28	mode29	mode8	modeinf-Mode-of-Action
11698349	mode0	mode12	mode25	mode6	mode8	modeinf-Mode-of-Action	tag11	tag12	tag7	taginf-Scientific-Evidence
11698352	tag7	taginf-Scientific-Evidence
11712595
11714480	mode0	mode2	modeinf-Mode-of-Action	tag18	taginf-Scientific-Evidence
11714485
11719426	mode15	mode18	mode28	mode8	mode9	modeinf-Mode-of-Action
11719434	mode28	mode29	mode8	modeinf-Mode-of-Action
11719697	tag1	taginf-Scientific-Evidence
11719701	mode16	mode21	mode22	mode8	modeinf-Mode-of-Action	tag10	tag13	tag14	tag7	taginf-Scientific-Evidence
11731440	mode28	mode29	mode8	modeinf-Mode-of-Action
11733068	mode0	mode2	mode7	modeinf-Mode-of-Action
11733072	mode0	mode6	modeinf-Mode-of-Action	tag21	taginf-Scientific-Evidence
11734340
11738266	tag1	tag2	tag7	taginf-Scientific-Evidence
11738271	mode0	mode1	mode11	mode18	mode7	mode8	modeinf-Mode-of-Action	tag18	taginf-Scientific-Evidence
11740913
11743741	tag18	taginf-Scientific-Evidence
11748029	mode12	mode25	mode8	modeinf-Mode-of-Action
11748032	mode0	mode6	modeinf-Mode-of-Action	tag1	tag18	tag5	taginf-Scientific-Evidence
11751372	mode28	mode29	mode8	modeinf-Mode-of-Action
11751435	mode0	mode15	mode28	mode7	mode8	modeinf-Mode-of-Action	tag12	tag14	tag7	taginf-Scientific-Evidence
11760818	tag10	tag11	tag12	tag7	taginf-Scientific-Evidence
11774359	mode0	mode2	mode6	modeinf-Mode-of-Action
11781080
11782374	mode17	mode18	mode28	mode8	modeinf-Mode-of-Action
11782376
11790447	tag12	tag7	taginf-Scientific-Evidence
11800592	tag18	tag7	taginf-Scientific-Evidence
11804740	tag11	tag7	taginf-Scientific-Evidence
11804742	mode28	mode29	mode8	modeinf-Mode-of-Action
11808920
11809530	mode13	mode14	mode21	mode8	modeinf-Mode-of-Action	tag11	tag12	tag7	taginf-Scientific-Evidence
11809535	mode15	mode28	mode8	modeinf-Mode-of-Action
11809688	mode13	mode14	mode17	mode18	mode21	mode28	mode8	modeinf-Mode-of-Action	tag7	taginf-Scientific-Evidence
11815248	mode0	mode6	modeinf-Mode-of-Action
11823001	mode13	mode21	mode8	modeinf-Mode-of-Action
11823459
11825660	mode14	mode17	mode18	mode21	mode28	mode8	mode9	modeinf-Mode-of-Action
11830528	tag11	tag7	taginf-Scientific-Evidence
11836145	tag1	taginf-Scientific-Evidence
11836149
11846168
11849735	tag11	tag7	taginf-Scientific-Evidence
11861364	mode28	mode29	mode8	modeinf-Mode-of-Action
11861373	mode13	mode15	mode17	mode18	mode21	mode28	mode8	modeinf-Mode-of-Action
11861401	mode14	mode21	mode8	modeinf-Mode-of-Action
11861969	tag14	tag7	taginf-Scientific-Evidence
11861972	tag12	tag7	taginf-Scientific-Evidence
11872627	mode21	mode22	mode28	mode29	mode8	modeinf-Mode-of-Action
11872643	mode0	mode11	mode13	mode14	mode15	mode18	mode21	mode28	mode7	mode8	mode9	modeinf-Mode-of-Action	tag10	tag14	tag7	taginf-Scientific-Evidence
11875623
11875625	mode0	mode10	mode14	mode21	mode28	mode3	mode4	mode8	modeinf-Mode-of-Action	tag18	tag19	taginf-Scientific-Evidence
11879819	mode14	mode15	mode17	mode18	mode21	mode24	mode28	mode8	modeinf-Mode-of-Action	tag10	tag14	tag7	taginf-Scientific-Evidence
11880179	mode0	mode15	mode28	mode6	mode8	modeinf-Mode-of-Action	tag11	tag7	taginf-Scientific-Evidence
11880543	mode0	mode11	mode18	mode3	mode8	modeinf-Mode-of-Action
11884235	tag1	taginf-Scientific-Evidence
11888671	mode11	mode14	mode18	mode21	mode8	modeinf-Mode-of-Action
11888701	mode18	mode8	mode9	modeinf-Mode-of-Action	tag18	tag19	taginf-Scientific-Evidence
11890940	mode0	mode2	modeinf-Mode-of-Action	tag11	tag7	taginf-Scientific-Evidence
11895860	tag12	tag7	taginf-Scientific-Evidence
11895868	mode14	mode21	mode8	modeinf-Mode-of-Action
11896286	tag10	tag7	taginf-Scientific-Evidence
11896680	mode0	mode6	modeinf-Mode-of-Action	tag7	taginf-Scientific-Evidence
11906243	mode14	mode18	mode21	mode8	mode9	modeinf-Mode-of-Action
11906247	mode13	mode14	mode18	mode21	mode8	mode9	modeinf-Mode-of-Action	tag12	tag7	taginf-Scientific-Evidence
11912124	mode14	mode21	mode8	modeinf-Mode-of-Action
11912145	mode15	mode28	mode8	modeinf-Mode-of-Action
11912168	mode0	mode21	mode7	mode8	modeinf-Mode-of-Action
11914775
11922777	tag14	tag7	taginf-Scientific-Evidence
11923063
11952331	mode0	mode2	modeinf-Mode-of-Action	taginf-Scientific-Evidence
11952332	mode0	mode2	modeinf-Mode-of-Action	tag7	taginf-Scientific-Evidence
11956100	mode13	mode21	mode28	mode29	mode8	modeinf-Mode-of-Action
11960914	tag1	tag2	taginf-Scientific-Evidence
11961216
11961218
11969373	mode13	mode14	mode21	mode25	mode26	mode8	modeinf-Mode-of-Action
11971997	mode0	mode6	modeinf-Mode-of-Action	tag7	taginf-Scientific-Evidence
11971998	mode0	mode3	mode4	modeinf-Mode-of-Action	tag18	tag21	taginf-Scientific-Evidence
11980663	mode0	mode6	modeinf-Mode-of-Action	tag11	tag7	taginf-Scientific-Evidence
11992736	mode25	mode26	mode8	modeinf-Mode-of-Action
12009859	mode14	mode17	mode18	mode21	mode24	mode25	mode26	mode28	mode8	modeinf-Mode-of-Action	tag14	tag18	tag7	taginf-Scientific-Evidence
12011475	tag13	tag7	taginf-Scientific-Evidence
12011476	tag14	tag7	taginf-Scientific-Evidence
12011481	tag14	tag7	taginf-Scientific-Evidence
12011482	tag10	tag14	tag7	taginf-Scientific-Evidence
12016140	mode21	mode22	mode8	modeinf-Mode-of-Action	tag11	tag12	tag7	taginf-Scientific-Evidence
12016153	tag1	tag2	tag6	taginf-Scientific-Evidence
12016164	mode14	mode21	mode8	modeinf-Mode-of-Action	tag11	tag12	tag7	taginf-Scientific-Evidence
12016165	mode0	mode3	modeinf-Mode-of-Action	tag1	tag18	tag6	taginf-Scientific-Evidence
12018992	tag7	taginf-Scientific-Evidence
12036911	mode21	mode8	modeinf-Mode-of-Action
12049809	mode0	mode13	mode18	mode21	mode7	mode8	mode9	modeinf-Mode-of-Action	tag10	tag12	tag7	taginf-Scientific-Evidence
12052662
12060835
12060836
12060837
12060838
12065096	mode28	mode29	mode8	modeinf-Mode-of-Action
12067247	mode0	mode2	modeinf-Mode-of-Action	tag1	taginf-Scientific-Evidence
12075108
12075110	mode15	mode28	mode29	mode8	modeinf-Mode-of-Action	tag7	taginf-Scientific-Evidence
12075117
12075118
12075121
12076523	mode14	mode21	mode8	modeinf-Mode-of-Action
12082028	mode15	mode28	mode8	modeinf-Mode-of-Action	tag10	tag11	tag14	tag15	tag7	taginf-Scientific-Evidence
12082031	mode0	mode2	mode6	modeinf-Mode-of-Action	tag18	taginf-Scientific-Evidence
12104043
12107647	mode12	mode25	mode8	modeinf-Mode-of-Action
12109482
12113770	mode0	mode2	modeinf-Mode-of-Action	tag14	tag7	taginf-Scientific-Evidence
12117646	tag1	tag5	taginf-Scientific-Evidence
12117778	mode28	mode29	mode8	modeinf-Mode-of-Action	tag12	tag7	taginf-Scientific-Evidence
12119007	tag1	tag6	taginf-Scientific-Evidence
12119126	tag13	tag14	tag7	taginf-Scientific-Evidence
12119130	mode12	mode25	mode26	mode8	modeinf-Mode-of-Action
12124319	mode10	mode13	mode21	mode28	mode8	modeinf-Mode-of-Action	tag11	tag18	tag19	tag7	taginf-Scientific-Evidence
12124325	mode13	mode14	mode21	mode8	modeinf-Mode-of-Action
12127263	mode0	mode6	modeinf-Mode-of-Action	tag11	tag7	taginf-Scientific-Evidence
12127687	tag12	tag7	taginf-Scientific-Evidence
12151625	mode13	mode21	mode8	modeinf-Mode-of-Action	tag12	tag7	taginf-Scientific-Evidence
12151626	mode13	mode14	mode16	mode21	mode24	mode8	modeinf-Mode-of-Action
12151630
12151631	mode12	mode25	mode8	modeinf-Mode-of-Action
12151633
12151648	mode15	mode28	mode8	modeinf-Mode-of-Action	tag14	tag7	taginf-Scientific-Evidence
12153755
12153764	mode10	mode21	mode28	mode8	modeinf-Mode-of-Action	tag18	taginf-Scientific-Evidence
12154055	mode0	mode3	modeinf-Mode-of-Action	tag12	tag7	taginf-Scientific-Evidence
12175524
12175531	mode14	mode21	mode25	mode26	mode8	modeinf-Mode-of-Action
12183435	mode15	mode28	mode29	mode8	modeinf-Mode-of-Action	tag18	tag19	taginf-Scientific-Evidence
12189186	mode15	mode28	mode8	modeinf-Mode-of-Action	tag11	tag7	taginf-Scientific-Evidence
12191879	tag1	tag6	taginf-Scientific-Evidence
12202049	taginf-Scientific-Evidence
12208739	mode14	mode17	mode18	mode21	mode24	mode28	mode8	modeinf-Mode-of-Action
12208753
12210496	mode21	mode8	modeinf-Mode-of-Action
12215662	mode25	mode26	mode8	modeinf-Mode-of-Action	tag10	tag13	tag14	tag7	taginf-Scientific-Evidence
12217638	mode15	mode28	mode29	mode8	modeinf-Mode-of-Action	tag13	tag18	tag19	tag7	taginf-Scientific-Evidence
12230409
12243868	mode12	mode25	mode8	modeinf-Mode-of-Action
12243870
12243872
12243873	mode25	mode26	mode8	modeinf-Mode-of-Action
12297160	mode0	mode6	modeinf-Mode-of-Action	tag21	taginf-Scientific-Evidence
12351144
12351151	mode15	mode28	mode8	modeinf-Mode-of-Action	tag12	tag7	taginf-Scientific-Evidence
12359347	tag12	tag7	taginf-Scientific-Evidence
12373452	tag1	taginf-Scientific-Evidence
12373457	tag12	tag7	taginf-Scientific-Evidence
12377980	mode0	mode1	mode10	mode11	mode13	mode18	mode21	mode28	mode7	mode8	modeinf-Mode-of-Action	tag12	tag7	taginf-Scientific-Evidence
12377981	tag10	tag11	tag7	taginf-Scientific-Evidence
12383714	mode25	mode26	mode8	modeinf-Mode-of-Action
12384525	mode0	mode6	modeinf-Mode-of-Action	tag10	tag11	tag12	tag7	taginf-Scientific-Evidence
12384529	mode13	mode14	mode21	mode8	modeinf-Mode-of-Action
12384538	mode17	mode18	mode28	mode8	modeinf-Mode-of-Action
12384539	mode10	mode21	mode25	mode26	mode28	mode8	modeinf-Mode-of-Action
12384541	mode14	mode21	mode24	mode8	modeinf-Mode-of-Action
12384554	mode15	mode28	mode29	mode8	modeinf-Mode-of-Action	tag1	tag2	taginf-Scientific-Evidence
12387623
12387626	tag1	taginf-Scientific-Evidence
12387754
12392965
12406545	tag12	tag7	taginf-Scientific-Evidence
12414619	mode15	mode28	mode8	modeinf-Mode-of-Action
12414664	mode14	mode17	mode18	mode21	mode28	mode8	modeinf-Mode-of-Action
12415423
12415429	tag10	tag7	taginf-Scientific-Evidence
12417499	tag1	taginf-Scientific-Evidence
12419365
12426123	mode0	mode15	mode28	mode29	mode6	mode8	modeinf-Mode-of-Action	tag18	taginf-Scientific-Evidence
12437329
12438235	mode28	mode29	mode8	modeinf-Mode-of-Action
12441371
12449329
12453661
12460799
12482235	mode14	mode18	mode21	mode8	mode9	modeinf-Mode-of-Action	tag18	tag19	taginf-Scientific-Evidence
12482239	mode0	mode2	mode6	mode7	modeinf-Mode-of-Action	tag18	taginf-Scientific-Evidence
12490308	mode13	mode14	mode21	mode8	modeinf-Mode-of-Action
12491042	mode0	mode3	mode4	modeinf-Mode-of-Action	tag7	taginf-Scientific-Evidence
12498732	mode14	mode21	mode8	modeinf-Mode-of-Action	tag10	tag13	tag14	tag7	taginf-Scientific-Evidence
12498733
12499261	mode28	mode29	mode8	modeinf-Mode-of-Action
12504767	mode14	mode17	mode18	mode21	mode28	mode8	modeinf-Mode-of-Action	tag18	tag19	taginf-Scientific-Evidence
12505275	mode25	mode26	mode8	modeinf-Mode-of-Action
12507925	mode28	mode29	mode8	modeinf-Mode-of-Action
12507933	mode17	mode18	mode28	mode8	modeinf-Mode-of-Action
12515679	tag11	tag12	tag7	taginf-Scientific-Evidence
12515686	tag1	taginf-Scientific-Evidence
12520077
12538343	mode10	mode14	mode21	mode28	mode8	modeinf-Mode-of-Action
12543787	mode25	mode26	mode8	modeinf-Mode-of-Action
12559693	tag1	tag7	taginf-Scientific-Evidence
12559694	mode0	mode2	modeinf-Mode-of-Action	tag1	tag7	taginf-Scientific-Evidence
12563104	mode15	mode21	mode22	mode28	mode8	modeinf-Mode-of-Action	tag10	tag13	tag14	tag7	taginf-Scientific-Evidence
12563113
12565172	mode17	mode18	mode21	mode24	mode28	mode8	modeinf-Mode-of-Action
12566300	mode13	mode15	mode17	mode18	mode21	mode28	mode8	modeinf-Mode-of-Action
12566304	mode15	mode28	mode8	modeinf-Mode-of-Action
12566312	mode28	mode29	mode8	modeinf-Mode-of-Action
12573901
12583991
12583993	tag12	tag7	taginf-Scientific-Evidence
12584176	mode15	mode28	mode8	modeinf-Mode-of-Action	tag12	tag7	taginf-Scientific-Evidence
12595157	tag10	tag11	tag12	tag7	taginf-Scientific-Evidence
12604189	mode17	mode18	mode28	mode8	modeinf-Mode-of-Action	tag7	taginf-Scientific-Evidence
12605384	mode0	mode6	modeinf-Mode-of-Action	tag1	tag5	tag6	taginf-Scientific-Evidence
12609707	tag10	tag12	tag7	taginf-Scientific-Evidence
12609709	tag11	tag7	taginf-Scientific-Evidence
12611660
12611662	mode12	mode25	mode8	modeinf-Mode-of-Action	tag18	tag21	taginf-Scientific-Evidence
12615699	tag12	tag7	taginf-Scientific-Evidence
12615730	mode28	mode29	mode8	modeinf-Mode-of-Action
12616597	mode18	mode21	mode8	mode9	modeinf-Mode-of-Action
12628509	mode21	mode24	mode8	modeinf-Mode-of-Action
12632253	tag18	taginf-Scientific-Evidence
12632255	mode15	mode28	mode8	modeinf-Mode-of-Action	tag18	tag19	taginf-Scientific-Evidence
12641426	mode0	mode2	modeinf-Mode-of-Action
12644186	mode13	mode14	mode21	mode8	modeinf-Mode-of-Action
12649043	mode12	mode25	mode8	modeinf-Mode-of-Action
12657744	mode14	mode21	mode8	modeinf-Mode-of-Action	tag7	taginf-Scientific-Evidence
12662906	mode0	mode6	modeinf-Mode-of-Action	tag1	tag21	tag7	taginf-Scientific-Evidence
12662908	taginf-Scientific-Evidence
12663503	mode13	mode14	mode21	mode8	modeinf-Mode-of-Action
12663515	mode13	mode14	mode15	mode21	mode28	mode8	modeinf-Mode-of-Action	tag18	tag19	taginf-Scientific-Evidence
12663524	mode14	mode21	mode8	modeinf-Mode-of-Action	tag11	tag7	taginf-Scientific-Evidence
12668117	mode13	mode21	mode8	modeinf-Mode-of-Action	tag13	tag7	taginf-Scientific-Evidence
12676494	tag7	taginf-Scientific-Evidence
12676589
12676630
12693031	tag18	taginf-Scientific-Evidence
12694745	mode0	mode1	mode3	mode4	mode7	modeinf-Mode-of-Action	tag1	tag18	tag6	taginf-Scientific-Evidence
12700395	tag10	tag12	tag7	taginf-Scientific-Evidence
12700409
12700412	mode14	mode21	mode24	mode8	modeinf-Mode-of-Action
12702564	mode28	mode29	mode8	modeinf-Mode-of-Action
12706854	mode13	mode21	mode8	modeinf-Mode-of-Action	tag11	tag7	taginf-Scientific-Evidence
12714186	taginf-Scientific-Evidence
12714697	mode0	mode10	mode21	mode28	mode3	mode4	mode8	modeinf-Mode-of-Action
12717779	mode0	mode1	mode7	modeinf-Mode-of-Action	tag1	tag18	tag6	taginf-Scientific-Evidence
12727595	tag1	taginf-Scientific-Evidence
12730618
12730626
12732456	mode13	mode14	mode21	mode24	mode8	modeinf-Mode-of-Action	tag14	tag18	tag7	taginf-Scientific-Evidence
12755593	mode0	mode2	modeinf-Mode-of-Action	tag1	taginf-Scientific-Evidence
12765236	mode28	mode29	mode8	modeinf-Mode-of-Action
12765239	mode0	mode2	modeinf-Mode-of-Action	tag7	taginf-Scientific-Evidence
12765243	mode12	mode25	mode8	modeinf-Mode-of-Action	tag18	taginf-Scientific-Evidence
12771043	mode16	mode21	mode8	modeinf-Mode-of-Action	tag11	tag14	tag7	taginf-Scientific-Evidence
12773777
12781627	mode25	mode26	mode8	modeinf-Mode-of-Action
12787818	mode0	mode3	modeinf-Mode-of-Action	tag1	taginf-Scientific-Evidence
12791301	tag1	tag5	taginf-Scientific-Evidence
12798090	mode0	mode6	modeinf-Mode-of-Action	tag21	taginf-Scientific-Evidence
12805651	mode10	mode13	mode14	mode21	mode28	mode8	modeinf-Mode-of-Action	tag14	tag20	tag7	taginf-Scientific-Evidence
12805653	mode12	mode25	mode8	modeinf-Mode-of-Action
12807360	tag7	taginf-Scientific-Evidence
12807726	mode0	mode13	mode14	mode15	mode18	mode21	mode28	mode7	mode8	mode9	modeinf-Mode-of-Action	tag10	tag11	tag12	tag14	tag7	taginf-Scientific-Evidence
12807730	mode28	mode29	mode8	modeinf-Mode-of-Action
12807750	mode13	mode18	mode21	mode8	mode9	modeinf-Mode-of-Action	tag7	taginf-Scientific-Evidence
12807761	tag11	tag7	taginf-Scientific-Evidence
12810652	mode10	mode21	mode28	mode8	modeinf-Mode-of-Action
12810670	mode28	mode29	mode8	modeinf-Mode-of-Action
12819187	mode21	mode22	mode8	modeinf-Mode-of-Action	tag11	tag12	tag7	taginf-Scientific-Evidence
12826389
12832660	tag18	tag19	taginf-Scientific-Evidence
12839938	mode16	mode21	mode8	modeinf-Mode-of-Action
12842771
12844483	mode0	mode18	mode2	mode3	mode4	mode8	mode9	modeinf-Mode-of-Action	tag15	tag7	taginf-Scientific-Evidence
12849686
12860292	mode21	mode24	mode25	mode8	modeinf-Mode-of-Action
12869421	mode28	mode29	mode8	modeinf-Mode-of-Action
12873725	mode0	mode3	mode5	modeinf-Mode-of-Action	tag18	taginf-Scientific-Evidence
12874023	mode15	mode28	mode29	mode8	modeinf-Mode-of-Action
12883083	mode14	mode21	mode8	modeinf-Mode-of-Action	tag18	tag19	taginf-Scientific-Evidence
12902153	tag14	tag15	tag7	taginf-Scientific-Evidence
12902198	mode28	mode29	mode8	modeinf-Mode-of-Action
12902199
12907607	mode21	mode24	mode8	modeinf-Mode-of-Action
12907641	mode28	mode29	mode8	modeinf-Mode-of-Action
12907649	mode0	mode13	mode21	mode28	mode29	mode3	mode5	mode8	modeinf-Mode-of-Action
12907654	mode11	mode14	mode15	mode18	mode21	mode28	mode8	modeinf-Mode-of-Action
12915100	tag12	tag7	taginf-Scientific-Evidence
12915710
12919726
12927354	mode14	mode16	mode21	mode8	modeinf-Mode-of-Action
12927368	mode21	mode23	mode28	mode29	mode8	modeinf-Mode-of-Action
12927369	mode12	mode15	mode25	mode28	mode8	modeinf-Mode-of-Action
12929123	mode0	modeinf-Mode-of-Action	tag7	taginf-Scientific-Evidence
12941815	tag10	tag11	tag7	taginf-Scientific-Evidence
12946649	mode13	mode14	mode21	mode8	modeinf-Mode-of-Action	tag18	taginf-Scientific-Evidence
12948813	mode0	mode6	modeinf-Mode-of-Action	tag11	tag7	taginf-Scientific-Evidence
12948895
12948896
12948897
12948898
12948899	tag7	taginf-Scientific-Evidence
12949044	tag7	taginf-Scientific-Evidence
12960417	mode0	mode3	modeinf-Mode-of-Action	tag10	tag7	taginf-Scientific-Evidence
12962972	mode0	mode6	modeinf-Mode-of-Action	tag21	taginf-Scientific-Evidence
12963118	tag10	tag11	tag12	tag13	tag7	taginf-Scientific-Evidence
12969792	mode28	mode29	mode8	modeinf-Mode-of-Action
1314698	mode10	mode13	mode21	mode24	mode28	mode8	modeinf-Mode-of-Action
1330292	mode15	mode28	mode8	modeinf-Mode-of-Action
1330344	mode15	mode21	mode28	mode8	modeinf-Mode-of-Action	tag11	tag7	taginf-Scientific-Evidence
1345810	mode11	mode18	mode8	modeinf-Mode-of-Action
1360873	mode10	mode13	mode21	mode28	mode8	modeinf-Mode-of-Action
1384963	mode10	mode21	mode28	mode8	modeinf-Mode-of-Action
1394118
1423834	mode10	mode16	mode18	mode21	mode28	mode8	mode9	modeinf-Mode-of-Action
1423867
1423887	mode21	mode22	mode8	modeinf-Mode-of-Action
1439734
1445245
14500374	mode14	mode21	mode8	modeinf-Mode-of-Action
14504690	mode0	mode10	mode21	mode22	mode28	mode29	mode3	mode8	modeinf-Mode-of-Action
1451092	tag11	tag7	taginf-Scientific-Evidence
14514967	mode14	mode21	mode8	modeinf-Mode-of-Action
14520509
14522894
14550748	mode14	mode21	mode8	modeinf-Mode-of-Action	tag18	tag19	taginf-Scientific-Evidence
14555611	mode14	mode15	mode21	mode28	mode8	modeinf-Mode-of-Action	tag12	tag14	tag7	taginf-Scientific-Evidence
14559817	mode28	mode29	mode8	modeinf-Mode-of-Action
14565770
14565775	mode12	mode25	mode8	modeinf-Mode-of-Action	tag18	taginf-Scientific-Evidence
14568290	mode0	mode1	mode10	mode14	mode21	mode28	mode7	mode8	modeinf-Mode-of-Action
14568294	mode0	mode3	mode4	modeinf-Mode-of-Action
14568299	mode0	mode6	modeinf-Mode-of-Action	tag21	taginf-Scientific-Evidence
14578156	mode0	mode2	modeinf-Mode-of-Action	tag18	tag7	taginf-Scientific-Evidence
14580899	tag14	tag7	taginf-Scientific-Evidence
14581168
14583489
1458550	mode16	mode21	mode8	modeinf-Mode-of-Action
14594622
14597127	mode14	mode21	mode24	mode8	modeinf-Mode-of-Action	tag18	tag19	taginf-Scientific-Evidence
14598022	mode25	mode8	modeinf-Mode-of-Action
14600282	mode10	mode13	mode21	mode28	mode8	modeinf-Mode-of-Action	tag18	taginf-Scientific-Evidence
14612500	mode28	mode29	mode8	modeinf-Mode-of-Action
14613723
14615971	mode0	mode2	modeinf-Mode-of-Action
14623485	taginf-Scientific-Evidence
14633654	mode13	mode14	mode17	mode18	mode21	mode28	mode8	modeinf-Mode-of-Action
14633663	mode13	mode15	mode21	mode28	mode8	modeinf-Mode-of-Action	tag11	tag12	tag7	taginf-Scientific-Evidence
14633684	mode28	mode29	mode8	modeinf-Mode-of-Action
14633696	mode14	mode21	mode28	mode29	mode8	modeinf-Mode-of-Action
14633700	mode10	mode13	mode14	mode21	mode28	mode8	modeinf-Mode-of-Action	tag11	tag12	tag13	tag7	taginf-Scientific-Evidence
14642735
14642740	tag18	tag7	taginf-Scientific-Evidence
14642741	tag18	taginf-Scientific-Evidence
14643031	mode14	mode21	mode28	mode29	mode8	modeinf-Mode-of-Action
14644661	mode25	mode26	mode8	modeinf-Mode-of-Action
14652712	mode14	mode21	mode8	modeinf-Mode-of-Action
14656948	tag12	tag14	tag7	taginf-Scientific-Evidence
14657514	mode25	mode26	mode8	modeinf-Mode-of-Action	tag13	tag7	taginf-Scientific-Evidence
14657517	mode16	mode21	mode28	mode29	mode8	modeinf-Mode-of-Action	tag11	tag12	tag7	taginf-Scientific-Evidence
14678967	mode14	mode18	mode21	mode8	mode9	modeinf-Mode-of-Action	tag18	tag19	taginf-Scientific-Evidence
14679008
14680372	tag18	tag7	taginf-Scientific-Evidence
14680375	mode0	mode2	modeinf-Mode-of-Action
14680379
14681315	mode0	mode6	modeinf-Mode-of-Action	tag11	tag7	taginf-Scientific-Evidence
14688019	mode28	mode29	mode8	modeinf-Mode-of-Action
14688024	mode10	mode13	mode21	mode22	mode28	mode8	modeinf-Mode-of-Action	tag11	tag7	taginf-Scientific-Evidence
14689164	tag13	tag7	taginf-Scientific-Evidence
14691203
14691209	mode12	mode25	mode8	modeinf-Mode-of-Action
14691211	mode21	mode23	mode8	modeinf-Mode-of-Action	tag18	tag19	taginf-Scientific-Evidence
14695180	mode28	mode29	mode8	modeinf-Mode-of-Action
14726152
14727924
14732219	mode0	mode18	mode7	mode8	mode9	modeinf-Mode-of-Action
14732229	mode28	mode29	mode8	modeinf-Mode-of-Action
14736494	mode21	mode24	mode25	mode26	mode8	modeinf-Mode-of-Action	tag10	tag14	tag7	taginf-Scientific-Evidence
14742314	mode13	mode21	mode8	modeinf-Mode-of-Action	tag10	tag11	tag14	tag7	taginf-Scientific-Evidence
14742323	mode0	mode13	mode14	mode15	mode21	mode28	mode6	mode7	mode8	modeinf-Mode-of-Action	tag11	tag14	tag7	taginf-Scientific-Evidence
14744530	tag7	taginf-Scientific-Evidence
14761676	mode12	mode15	mode25	mode28	mode8	modeinf-Mode-of-Action
14871843
14871846	mode11	mode14	mode18	mode21	mode8	modeinf-Mode-of-Action
14961677
14962510	mode13	mode17	mode18	mode21	mode28	mode8	modeinf-Mode-of-Action	tag18	taginf-Scientific-Evidence
14963015	mode13	mode14	mode17	mode18	mode21	mode28	mode8	modeinf-Mode-of-Action	tag11	tag7	taginf-Scientific-Evidence
14966999	mode0	mode2	modeinf-Mode-of-Action
14973080
14976334	tag12	tag7	taginf-Scientific-Evidence
14976335	tag11	tag7	taginf-Scientific-Evidence
14976338	tag14	tag7	taginf-Scientific-Evidence
14976339	tag1	tag7	taginf-Scientific-Evidence
14988222	mode13	mode21	mode8	modeinf-Mode-of-Action	tag11	tag12	tag7	taginf-Scientific-Evidence
1499090	mode0	mode18	mode6	mode8	mode9	modeinf-Mode-of-Action
14991748	mode0	mode6	modeinf-Mode-of-Action	tag7	taginf-Scientific-Evidence
14991753	mode0	mode6	modeinf-Mode-of-Action	tag21	taginf-Scientific-Evidence
14998682	mode14	mode15	mode21	mode28	mode8	modeinf-Mode-of-Action	tag1	tag18	tag19	taginf-Scientific-Evidence
15013813	tag18	taginf-Scientific-Evidence
15013817	tag7	taginf-Scientific-Evidence
15013821	mode0	mode2	modeinf-Mode-of-Action	tag10	tag7	taginf-Scientific-Evidence
15013822	mode0	modeinf-Mode-of-Action	tag10	tag7	taginf-Scientific-Evidence
15019098	tag7	taginf-Scientific-Evidence
15019155	tag11	tag12	tag7	taginf-Scientific-Evidence
15020200	mode17	mode18	mode28	mode8	modeinf-Mode-of-Action	tag13	tag7	taginf-Scientific-Evidence
15026336	mode28	mode29	mode8	modeinf-Mode-of-Action
15034639	mode13	mode21	mode8	modeinf-Mode-of-Action	tag11	tag12	tag7	taginf-Scientific-Evidence
15036120	mode0	mode3	mode6	mode7	modeinf-Mode-of-Action	tag1	tag6	taginf-Scientific-Evidence
15036125	mode0	mode3	modeinf-Mode-of-Action	tag1	tag18	tag6	taginf-Scientific-Evidence
15036131	mode0	mode6	modeinf-Mode-of-Action	tag21	taginf-Scientific-Evidence
15050396
15059881
15059889	mode13	mode21	mode8	modeinf-Mode-of-Action	tag11	tag7	taginf-Scientific-Evidence
15059893	mode28	mode29	mode8	modeinf-Mode-of-Action
15064164
15072823	mode15	mode28	mode8	modeinf-Mode-of-Action	tag10	tag12	tag14	tag7	taginf-Scientific-Evidence
15072831	mode28	mode29	mode8	modeinf-Mode-of-Action
15084752
15084758	mode12	mode25	mode8	modeinf-Mode-of-Action	tag18	taginf-Scientific-Evidence
15087381	mode28	mode29	mode8	modeinf-Mode-of-Action
15089088	tag7	taginf-Scientific-Evidence
15089094	mode0	mode2	modeinf-Mode-of-Action
1509201
15093247	mode14	mode15	mode21	mode23	mode28	mode8	modeinf-Mode-of-Action	tag18	tag19	taginf-Scientific-Evidence
15093256	mode25	mode26	mode8	modeinf-Mode-of-Action
15093258	mode25	mode26	mode8	modeinf-Mode-of-Action
15093261	mode25	mode26	mode8	modeinf-Mode-of-Action
15093270
15093279	mode0	mode3	mode5	modeinf-Mode-of-Action	taginf-Scientific-Evidence
15093281	mode0	mode3	mode5	modeinf-Mode-of-Action	tag1	tag18	tag5	taginf-Scientific-Evidence
15093671	tag14	tag7	taginf-Scientific-Evidence
15103049	mode0	mode28	mode29	mode8	modeinf-Mode-of-Action
15103051	mode13	mode14	mode21	mode24	mode8	modeinf-Mode-of-Action	tag14	tag7	taginf-Scientific-Evidence
15107969	mode15	mode28	mode8	modeinf-Mode-of-Action	tag14	tag7	taginf-Scientific-Evidence
15110085	tag15	tag7	taginf-Scientific-Evidence
15114436	mode18	mode19	mode8	modeinf-Mode-of-Action
15120965	mode15	mode28	mode8	modeinf-Mode-of-Action	tag14	tag18	tag7	taginf-Scientific-Evidence
15123791	mode0	mode6	modeinf-Mode-of-Action	tag21	tag7	taginf-Scientific-Evidence
15126363	mode11	mode18	mode8	modeinf-Mode-of-Action
15129020	tag14	tag7	taginf-Scientific-Evidence
15135083	mode0	mode13	mode21	mode3	mode4	mode8	modeinf-Mode-of-Action	tag18	tag19	taginf-Scientific-Evidence
15144222
15159206	mode12	mode25	mode8	modeinf-Mode-of-Action	tag18	tag19	taginf-Scientific-Evidence
15159526
15166399	mode12	mode25	mode26	mode8	modeinf-Mode-of-Action
15167984	mode0	mode2	modeinf-Mode-of-Action	tag7	taginf-Scientific-Evidence
15172977	mode28	mode29	mode8	modeinf-Mode-of-Action
15173009	mode13	mode14	mode21	mode8	modeinf-Mode-of-Action
15175171
15175174	mode0	mode1	mode11	mode18	mode3	mode4	mode5	mode7	mode8	mode9	modeinf-Mode-of-Action	tag1	tag18	taginf-Scientific-Evidence
15175183	mode0	mode6	modeinf-Mode-of-Action	tag1	tag3	taginf-Scientific-Evidence
15177653
15180942	mode14	mode17	mode18	mode21	mode28	mode8	modeinf-Mode-of-Action
15183458	mode18	mode25	mode26	mode8	mode9	modeinf-Mode-of-Action
15201437	mode13	mode15	mode21	mode28	mode8	modeinf-Mode-of-Action	tag12	tag7	taginf-Scientific-Evidence
15206893	mode0	mode2	mode6	modeinf-Mode-of-Action
15206899	mode0	mode2	modeinf-Mode-of-Action	tag7	taginf-Scientific-Evidence
15206901
15206903	tag7	taginf-Scientific-Evidence
15207574	mode0	mode12	mode25	mode6	mode8	modeinf-Mode-of-Action	tag20	taginf-Scientific-Evidence
15207590
15215326	mode0	mode3	mode4	modeinf-Mode-of-Action	tag1	tag18	taginf-Scientific-Evidence
15223358	mode0	mode2	modeinf-Mode-of-Action	tag10	tag7	taginf-Scientific-Evidence
15231663	mode14	mode21	mode25	mode27	mode28	mode29	mode8	modeinf-Mode-of-Action
15256434
15256472	mode28	mode29	mode8	modeinf-Mode-of-Action
15257615	tag18	taginf-Scientific-Evidence
15257623	mode0	mode6	modeinf-Mode-of-Action
15263187
15263188
15263189
15276871	mode14	mode21	mode8	modeinf-Mode-of-Action	tag18	tag19	taginf-Scientific-Evidence
15279894	mode28	mode29	mode8	modeinf-Mode-of-Action
15289089	mode14	mode21	mode8	modeinf-Mode-of-Action
15289156	tag18	tag19	tag7	taginf-Scientific-Evidence
15289160
15289321	mode14	mode21	mode28	mode29	mode8	modeinf-Mode-of-Action
15289340	mode14	mode21	mode28	mode29	mode8	modeinf-Mode-of-Action
15310235	mode0	mode2	modeinf-Mode-of-Action
15313923
15324744	mode0	mode10	mode21	mode28	mode3	mode4	mode5	mode8	modeinf-Mode-of-Action	tag7	taginf-Scientific-Evidence
15325157	tag1	tag2	taginf-Scientific-Evidence
15329440	mode15	mode21	mode23	mode28	mode8	modeinf-Mode-of-Action	tag7	taginf-Scientific-Evidence
15340777	mode10	mode14	mode15	mode21	mode28	mode8	modeinf-Mode-of-Action	tag10	tag12	tag14	tag7	taginf-Scientific-Evidence
15342374	mode28	mode29	mode8	modeinf-Mode-of-Action
15342961
15363540	tag11	tag7	taginf-Scientific-Evidence
15363661	mode15	mode28	mode8	modeinf-Mode-of-Action
15364525
15364548	mode0	mode6	modeinf-Mode-of-Action	tag18	taginf-Scientific-Evidence
15374978	mode0	mode1	mode10	mode11	mode14	mode18	mode21	mode28	mode8	modeinf-Mode-of-Action
15375292
15377151	tag7	taginf-Scientific-Evidence
1540996	mode16	mode18	mode21	mode8	mode9	modeinf-Mode-of-Action
15456914	mode15	mode18	mode28	mode8	mode9	modeinf-Mode-of-Action
15456917	mode12	mode25	mode26	mode8	modeinf-Mode-of-Action	tag7	taginf-Scientific-Evidence
15456925
15456929
15459018	mode0	mode14	mode15	mode21	mode23	mode28	mode7	mode8	modeinf-Mode-of-Action	tag18	tag19	tag7	taginf-Scientific-Evidence
15468052	mode0	mode1	mode11	mode18	mode2	mode3	mode4	mode7	mode8	modeinf-Mode-of-Action	tag1	tag18	tag5	tag6	taginf-Scientific-Evidence
15470755	mode0	mode1	mode11	mode18	mode3	mode5	mode7	mode8	mode9	modeinf-Mode-of-Action	tag1	tag18	tag6	taginf-Scientific-Evidence
15471898	mode0	mode15	mode28	mode6	mode8	modeinf-Mode-of-Action	tag11	tag18	tag7	taginf-Scientific-Evidence
15474415	mode0	modeinf-Mode-of-Action	tag21	taginf-Scientific-Evidence
15475187	mode0	mode10	mode11	mode18	mode21	mode28	mode7	mode8	modeinf-Mode-of-Action
1547522	mode17	mode18	mode28	mode8	modeinf-Mode-of-Action
15488640
15490126	tag7	taginf-Scientific-Evidence
15492231	mode13	mode21	mode22	mode8	modeinf-Mode-of-Action	tag11	tag14	tag7	taginf-Scientific-Evidence
15492232	tag10	tag11	tag12	tag7	taginf-Scientific-Evidence
15492275
15498783	mode28	mode29	mode8	modeinf-Mode-of-Action
15507378	mode0	mode11	mode18	mode3	mode7	mode8	modeinf-Mode-of-Action
15509668
15513930	mode0	mode1	mode10	mode13	mode14	mode17	mode18	mode21	mode24	mode28	mode7	mode8	mode9	modeinf-Mode-of-Action	tag7	taginf-Scientific-Evidence
15520214	tag11	tag7	taginf-Scientific-Evidence
15525692	mode21	mode8	modeinf-Mode-of-Action	tag18	taginf-Scientific-Evidence
15529323	mode0	mode6	modeinf-Mode-of-Action	tag21	taginf-Scientific-Evidence
15531431	mode12	mode15	mode25	mode28	mode8	modeinf-Mode-of-Action
15531432	mode10	mode17	mode18	mode21	mode28	mode8	modeinf-Mode-of-Action	tag18	taginf-Scientific-Evidence
15531440	mode12	mode25	mode8	modeinf-Mode-of-Action
15540192	mode0	mode12	mode25	mode7	mode8	modeinf-Mode-of-Action	tag1	tag18	taginf-Scientific-Evidence
15540947	mode0	mode2	modeinf-Mode-of-Action	tag7	taginf-Scientific-Evidence
15542106	mode28	mode29	mode8	modeinf-Mode-of-Action
15548677	mode14	mode15	mode21	mode28	mode8	modeinf-Mode-of-Action
15548762	mode11	mode18	mode8	modeinf-Mode-of-Action	tag11	tag7	taginf-Scientific-Evidence
1555209	mode21	mode24	mode8	modeinf-Mode-of-Action
15564315	tag11	tag12	tag7	taginf-Scientific-Evidence
15564316	tag11	tag7	taginf-Scientific-Evidence
15565428	tag1	taginf-Scientific-Evidence
15574756	mode0	mode2	modeinf-Mode-of-Action	tag10	tag7	taginf-Scientific-Evidence
15574786	mode10	mode11	mode13	mode14	mode15	mode17	mode18	mode21	mode25	mode27	mode28	mode8	modeinf-Mode-of-Action
15585366	mode13	mode14	mode21	mode8	modeinf-Mode-of-Action	tag18	taginf-Scientific-Evidence
15596293	mode18	mode8	mode9	modeinf-Mode-of-Action	tag12	tag14	tag7	taginf-Scientific-Evidence
15601675	tag18	tag19	taginf-Scientific-Evidence
15604280	mode11	mode14	mode18	mode21	mode8	modeinf-Mode-of-Action
15604285	mode11	mode14	mode18	mode21	mode24	mode8	modeinf-Mode-of-Action
15604288	mode28	mode29	mode8	modeinf-Mode-of-Action
15605353	mode0	mode13	mode21	mode6	mode7	mode8	modeinf-Mode-of-Action	tag11	tag7	taginf-Scientific-Evidence
15606130	taginf-Scientific-Evidence
15606140	mode0	mode2	mode6	modeinf-Mode-of-Action
15607757	tag18	tag7	taginf-Scientific-Evidence
15607760	mode14	mode21	mode8	modeinf-Mode-of-Action	tag18	taginf-Scientific-Evidence
1561633	taginf-Scientific-Evidence
15635150	mode12	mode25	mode8	modeinf-Mode-of-Action
15659569	mode15	mode28	mode8	modeinf-Mode-of-Action
15659571	mode25	mode26	mode8	modeinf-Mode-of-Action	tag14	tag7	taginf-Scientific-Evidence
15660228
15661616	mode0	mode6	modeinf-Mode-of-Action	tag21	tag7	taginf-Scientific-Evidence
15665279	mode12	mode13	mode21	mode25	mode8	modeinf-Mode-of-Action
15670893	mode13	mode14	mode17	mode18	mode21	mode28	mode8	modeinf-Mode-of-Action
15673846
15677627	mode28	mode29	mode8	modeinf-Mode-of-Action
15680401	mode0	mode21	mode22	mode6	mode8	modeinf-Mode-of-Action	tag11	tag12	tag7	taginf-Scientific-Evidence
15680404	mode0	mode6	modeinf-Mode-of-Action
15687062	tag1	tag3	taginf-Scientific-Evidence
15688362	mode13	mode14	mode21	mode8	modeinf-Mode-of-Action	tag18	tag19	taginf-Scientific-Evidence
15692819	mode0	mode3	mode4	modeinf-Mode-of-Action
15694660	mode13	mode14	mode17	mode18	mode21	mode28	mode8	modeinf-Mode-of-Action
15695379	mode28	mode29	mode8	modeinf-Mode-of-Action
15716486	mode0	mode6	modeinf-Mode-of-Action	tag1	tag5	tag6	taginf-Scientific-Evidence
15728704	mode13	mode14	mode21	mode8	modeinf-Mode-of-Action	tag10	tag11	tag12	tag7	taginf-Scientific-Evidence
15728705	mode13	mode14	mode21	mode8	modeinf-Mode-of-Action	tag10	tag13	tag7	taginf-Scientific-Evidence
15735043	mode11	mode18	mode8	modeinf-Mode-of-Action
15740765
15743723
15743726	tag1	taginf-Scientific-Evidence
15746009
15753377	mode28	mode29	mode8	modeinf-Mode-of-Action
15753401	mode17	mode18	mode28	mode29	mode8	modeinf-Mode-of-Action
15766595	mode15	mode28	mode8	modeinf-Mode-of-Action	tag18	tag19	taginf-Scientific-Evidence
15766596	mode15	mode28	mode8	modeinf-Mode-of-Action	taginf-Scientific-Evidence
15772370
15777086	mode10	mode12	mode13	mode21	mode25	mode28	mode8	modeinf-Mode-of-Action	tag18	taginf-Scientific-Evidence
15777095	mode0	mode2	modeinf-Mode-of-Action
15781295
15781621	mode28	mode29	mode8	modeinf-Mode-of-Action
1579066	mode0	mode3	modeinf-Mode-of-Action
15797622	mode13	mode18	mode21	mode8	mode9	modeinf-Mode-of-Action	tag12	tag7	taginf-Scientific-Evidence
15805266	mode28	mode29	mode8	modeinf-Mode-of-Action
15805278	mode28	mode29	mode8	modeinf-Mode-of-Action
15811827	tag1	tag5	taginf-Scientific-Evidence
15811832	tag1	taginf-Scientific-Evidence
15811834	mode12	mode25	mode8	modeinf-Mode-of-Action	tag18	tag19	taginf-Scientific-Evidence
15829618
15833021	mode16	mode21	mode8	modeinf-Mode-of-Action	tag7	taginf-Scientific-Evidence
15833035
15833242
15840384	mode0	mode18	mode7	mode8	mode9	modeinf-Mode-of-Action	tag10	tag7	taginf-Scientific-Evidence
15843387	mode0	mode6	modeinf-Mode-of-Action	tag21	taginf-Scientific-Evidence
15858224
15864551
15866759
15867363	mode13	mode15	mode21	mode28	mode8	modeinf-Mode-of-Action
15867367	mode13	mode14	mode15	mode21	mode25	mode27	mode28	mode8	modeinf-Mode-of-Action
15885265	mode25	mode26	mode8	modeinf-Mode-of-Action
15885711	mode0	mode3	mode4	modeinf-Mode-of-Action
15885732	mode0	mode11	mode18	mode21	mode22	mode7	mode8	mode9	modeinf-Mode-of-Action	tag11	tag12	tag7	taginf-Scientific-Evidence
15888494	mode0	mode2	modeinf-Mode-of-Action	tag10	tag7	taginf-Scientific-Evidence
15890375	mode0	mode10	mode13	mode18	mode21	mode28	mode8	mode9	modeinf-Mode-of-Action	tag10	tag14	tag7	taginf-Scientific-Evidence
15893418	mode10	mode13	mode14	mode21	mode28	mode8	modeinf-Mode-of-Action
15896440	mode13	mode14	mode21	mode8	modeinf-Mode-of-Action	tag7	taginf-Scientific-Evidence
15901920	mode15	mode28	mode8	modeinf-Mode-of-Action
15902421
15905009
15905197	mode14	mode21	mode8	modeinf-Mode-of-Action
15907334
15914208	tag7	taginf-Scientific-Evidence
15925539	mode0	mode2	mode3	mode4	modeinf-Mode-of-Action	tag7	taginf-Scientific-Evidence
15929888
15929895
15930285	mode17	mode18	mode28	mode29	mode8	modeinf-Mode-of-Action
15933229
15936980	mode0	mode12	mode25	mode3	mode4	mode6	mode8	modeinf-Mode-of-Action	tag20	taginf-Scientific-Evidence
15937665	mode14	mode21	mode8	modeinf-Mode-of-Action
15940471	mode10	mode13	mode21	mode28	mode8	modeinf-Mode-of-Action	tag7	taginf-Scientific-Evidence
15940472
15949832	mode0	mode2	modeinf-Mode-of-Action	tag7	taginf-Scientific-Evidence
15958521	mode28	mode29	mode8	modeinf-Mode-of-Action
15975958	mode14	mode18	mode21	mode8	mode9	modeinf-Mode-of-Action
15976189	mode17	mode18	mode28	mode8	modeinf-Mode-of-Action	tag12	tag14	tag7	taginf-Scientific-Evidence
15976194
16000401
16006184	mode0	mode6	modeinf-Mode-of-Action	tag21	tag7	taginf-Scientific-Evidence
16014735	mode15	mode28	mode29	mode8	modeinf-Mode-of-Action	tag14	tag7	taginf-Scientific-Evidence
16021418	tag7	taginf-Scientific-Evidence
16038959	mode0	mode10	mode13	mode2	mode21	mode28	mode8	modeinf-Mode-of-Action
16039681	tag7	taginf-Scientific-Evidence
16039950	tag11	tag12	tag7	taginf-Scientific-Evidence
16061668
16079063
16079065	mode12	mode25	mode8	modeinf-Mode-of-Action	tag18	taginf-Scientific-Evidence
16083920	mode0	mode2	modeinf-Mode-of-Action
16093527	mode14	mode18	mode21	mode8	mode9	modeinf-Mode-of-Action
16094660	mode0	mode1	mode18	mode7	mode8	mode9	modeinf-Mode-of-Action	tag18	tag20	taginf-Scientific-Evidence
16094661	mode0	mode11	mode18	mode2	mode6	mode8	modeinf-Mode-of-Action	tag14	tag7	taginf-Scientific-Evidence
16095811	mode14	mode21	mode8	modeinf-Mode-of-Action
16097804	mode0	mode2	modeinf-Mode-of-Action
16097805	mode0	mode2	modeinf-Mode-of-Action
16099480	mode0	mode7	modeinf-Mode-of-Action	tag1	tag18	taginf-Scientific-Evidence
16103056	mode28	mode29	mode8	modeinf-Mode-of-Action
16103070	mode10	mode21	mode25	mode26	mode28	mode8	modeinf-Mode-of-Action
16103093	mode13	mode14	mode21	mode8	modeinf-Mode-of-Action
16111840	mode25	mode26	mode8	modeinf-Mode-of-Action	tag18	tag19	taginf-Scientific-Evidence
16112420	mode28	mode29	mode8	modeinf-Mode-of-Action
16113054	tag1	taginf-Scientific-Evidence
16122773	mode13	mode21	mode25	mode26	mode8	modeinf-Mode-of-Action	tag18	taginf-Scientific-Evidence
16125158	mode14	mode18	mode21	mode8	mode9	modeinf-Mode-of-Action
16125881	tag1	tag6	taginf-Scientific-Evidence
16129119	tag1	tag7	taginf-Scientific-Evidence
16137721	mode14	mode21	mode8	modeinf-Mode-of-Action
16139329
16140446
16140943	mode28	mode29	mode8	modeinf-Mode-of-Action
16140978	tag1	tag2	taginf-Scientific-Evidence
16143350	mode0	mode6	modeinf-Mode-of-Action	tag21	taginf-Scientific-Evidence
16143368
16144695	mode14	mode18	mode21	mode8	mode9	modeinf-Mode-of-Action	tag10	tag14	tag7	taginf-Scientific-Evidence
16150885	mode14	mode21	mode8	modeinf-Mode-of-Action
16154717	mode15	mode28	mode8	modeinf-Mode-of-Action	tag18	tag19	taginf-Scientific-Evidence
16162325
16162842	mode0	mode2	modeinf-Mode-of-Action	tag18	tag19	taginf-Scientific-Evidence
16162846
16166285	mode28	mode29	mode8	modeinf-Mode-of-Action
16166323	mode15	mode17	mode18	mode28	mode8	modeinf-Mode-of-Action
16166335	mode0	mode1	mode14	mode21	mode8	modeinf-Mode-of-Action	tag18	taginf-Scientific-Evidence
16166336	tag11	tag7	taginf-Scientific-Evidence
16167832
16180205	mode0	mode14	mode21	mode3	mode4	mode8	modeinf-Mode-of-Action
16188247	mode18	mode8	mode9	modeinf-Mode-of-Action	tag10	tag12	tag14	tag7	taginf-Scientific-Evidence
16198678	mode0	mode6	modeinf-Mode-of-Action
16199072	mode12	mode21	mode22	mode25	mode8	modeinf-Mode-of-Action	tag18	tag19	taginf-Scientific-Evidence
16202795	mode0	mode1	mode11	mode18	mode28	mode29	mode8	modeinf-Mode-of-Action
16203246	tag10	tag14	tag7	taginf-Scientific-Evidence
16204029	mode14	mode21	mode28	mode29	mode8	modeinf-Mode-of-Action
16204032	mode13	mode21	mode28	mode29	mode8	modeinf-Mode-of-Action
16204068	mode14	mode15	mode21	mode28	mode8	modeinf-Mode-of-Action
16205913	mode21	mode23	mode8	modeinf-Mode-of-Action	tag14	tag7	taginf-Scientific-Evidence
16221960	mode10	mode13	mode21	mode28	mode8	modeinf-Mode-of-Action	tag1	tag11	tag7	taginf-Scientific-Evidence
16221962	mode13	mode16	mode21	mode8	modeinf-Mode-of-Action	tag14	tag7	taginf-Scientific-Evidence
16226372	mode14	mode21	mode8	modeinf-Mode-of-Action
16226778
16230399	mode15	mode28	mode8	modeinf-Mode-of-Action	tag11	tag7	taginf-Scientific-Evidence
16231124	mode10	mode13	mode21	mode28	mode8	modeinf-Mode-of-Action	tag12	tag7	taginf-Scientific-Evidence
16231125	mode12	mode25	mode8	modeinf-Mode-of-Action	tag13	tag7	taginf-Scientific-Evidence
16237193	mode15	mode21	mode23	mode28	mode8	modeinf-Mode-of-Action	tag18	taginf-Scientific-Evidence
16242380	mode0	mode2	mode6	modeinf-Mode-of-Action	tag14	tag7	taginf-Scientific-Evidence
16242871	tag1	taginf-Scientific-Evidence
16242994	mode0	mode3	mode4	modeinf-Mode-of-Action	tag7	taginf-Scientific-Evidence
16244358	mode15	mode28	mode8	modeinf-Mode-of-Action	tag18	tag19	taginf-Scientific-Evidence
16244858
16246485	mode18	mode8	mode9	modeinf-Mode-of-Action	tag12	tag7	taginf-Scientific-Evidence
16256281	mode0	mode2	mode21	mode23	mode8	modeinf-Mode-of-Action	tag7	taginf-Scientific-Evidence
16257398
16258175	mode0	mode14	mode2	mode21	mode8	modeinf-Mode-of-Action	tag18	taginf-Scientific-Evidence
16260099
16260176	tag18	tag19	taginf-Scientific-Evidence
16263147	tag7	taginf-Scientific-Evidence
16263511
16267027	mode14	mode21	mode8	modeinf-Mode-of-Action
16269432	mode0	mode14	mode2	mode21	mode8	modeinf-Mode-of-Action	tag18	tag19	taginf-Scientific-Evidence
16280210	mode15	mode18	mode28	mode8	mode9	modeinf-Mode-of-Action	tag18	taginf-Scientific-Evidence
16288022	tag11	tag12	tag14	tag7	taginf-Scientific-Evidence
16288829	mode0	mode2	modeinf-Mode-of-Action	tag10	tag7	taginf-Scientific-Evidence
16289500
16297713	mode13	mode21	mode28	mode29	mode8	modeinf-Mode-of-Action
16307232	mode0	mode3	mode5	modeinf-Mode-of-Action	tag1	tag18	tag5	taginf-Scientific-Evidence
16307768	mode21	mode24	mode8	modeinf-Mode-of-Action	tag14	tag18	tag7	taginf-Scientific-Evidence
16307791	tag1	taginf-Scientific-Evidence
16308687	mode0	mode2	modeinf-Mode-of-Action	tag11	tag12	tag7	taginf-Scientific-Evidence
16311255	mode0	mode11	mode18	mode2	mode6	mode8	modeinf-Mode-of-Action
16322077	tag7	taginf-Scientific-Evidence
16322213	mode28	mode29	mode8	modeinf-Mode-of-Action
16329104	mode0	mode3	mode5	modeinf-Mode-of-Action	tag18	taginf-Scientific-Evidence
16352298	mode14	mode18	mode21	mode8	mode9	modeinf-Mode-of-Action
16355390	mode0	mode18	mode3	mode4	mode5	mode8	mode9	modeinf-Mode-of-Action	tag11	tag14	tag7	taginf-Scientific-Evidence
16357155	mode14	mode21	mode28	mode29	mode8	modeinf-Mode-of-Action
16357191	tag1	taginf-Scientific-Evidence
16359170
16364925	mode11	mode14	mode18	mode21	mode8	modeinf-Mode-of-Action
16375880	mode25	mode26	mode8	modeinf-Mode-of-Action	tag11	tag7	taginf-Scientific-Evidence
16375931	mode0	mode6	modeinf-Mode-of-Action	tag7	taginf-Scientific-Evidence
16381660
16384668	mode0	mode1	mode18	mode7	mode8	mode9	modeinf-Mode-of-Action	tag18	taginf-Scientific-Evidence
16393662	tag7	taginf-Scientific-Evidence
16393666	mode12	mode25	mode8	modeinf-Mode-of-Action
16396840	mode15	mode28	mode29	mode8	modeinf-Mode-of-Action	tag18	taginf-Scientific-Evidence
16397253	mode28	mode29	mode8	modeinf-Mode-of-Action
16397275	mode15	mode25	mode27	mode28	mode8	modeinf-Mode-of-Action	tag18	tag19	taginf-Scientific-Evidence
16399233	mode0	modeinf-Mode-of-Action	tag7	taginf-Scientific-Evidence
16399846	mode0	mode3	mode4	mode5	mode6	modeinf-Mode-of-Action	tag11	tag7	taginf-Scientific-Evidence
16410262	mode21	mode23	mode28	mode29	mode8	modeinf-Mode-of-Action
16411658	tag18	taginf-Scientific-Evidence
16411659
16412405	tag14	tag7	taginf-Scientific-Evidence
16413006	mode0	mode18	mode7	mode8	mode9	modeinf-Mode-of-Action
16413222	mode0	mode10	mode21	mode28	mode3	mode4	mode8	modeinf-Mode-of-Action	tag18	tag21	taginf-Scientific-Evidence
16413517	tag10	tag15	tag7	taginf-Scientific-Evidence
16415328	tag7	taginf-Scientific-Evidence
16418176	mode16	mode17	mode18	mode21	mode28	mode8	modeinf-Mode-of-Action
1641860	mode18	mode8	mode9	modeinf-Mode-of-Action
1641861
16423335	tag1	tag5	taginf-Scientific-Evidence
16423555	mode0	mode1	mode11	mode18	mode7	mode8	modeinf-Mode-of-Action	tag18	tag19	taginf-Scientific-Evidence
16423993	mode28	mode29	mode8	modeinf-Mode-of-Action
16424047	mode28	mode29	mode8	modeinf-Mode-of-Action
16426774	tag11	tag12	tag13	tag7	taginf-Scientific-Evidence
16427187	mode28	mode29	mode8	modeinf-Mode-of-Action
16431845	tag18	tag19	taginf-Scientific-Evidence
16434500	mode13	mode14	mode16	mode21	mode8	modeinf-Mode-of-Action	tag11	tag7	taginf-Scientific-Evidence
16443926	mode14	mode21	mode8	modeinf-Mode-of-Action
16451860
16452187	mode12	mode25	mode8	modeinf-Mode-of-Action	tag11	tag7	taginf-Scientific-Evidence
16452204	mode13	mode14	mode21	mode25	mode27	mode8	modeinf-Mode-of-Action	tag10	tag11	tag7	taginf-Scientific-Evidence
1646082	mode18	mode21	mode8	mode9	modeinf-Mode-of-Action
16460892
16474171	mode12	mode25	mode8	modeinf-Mode-of-Action	tag18	tag19	taginf-Scientific-Evidence
16484233	tag18	taginf-Scientific-Evidence
16485900	mode0	mode2	modeinf-Mode-of-Action
16485905	taginf-Scientific-Evidence
16485906	mode0	mode2	modeinf-Mode-of-Action	tag1	taginf-Scientific-Evidence
16488075	mode13	mode14	mode17	mode18	mode21	mode28	mode8	modeinf-Mode-of-Action
16489025	mode12	mode21	mode23	mode25	mode8	modeinf-Mode-of-Action	tag18	tag19	taginf-Scientific-Evidence
16501250	mode13	mode14	mode15	mode21	mode28	mode8	modeinf-Mode-of-Action	tag10	tag11	tag7	taginf-Scientific-Evidence
16507471	tag1	taginf-Scientific-Evidence
16510171
16510580	tag18	taginf-Scientific-Evidence
16510601	mode0	mode28	mode29	mode3	mode4	mode8	modeinf-Mode-of-Action
16510602
1651156	mode0	mode1	mode13	mode21	mode8	modeinf-Mode-of-Action
1651268
16516931	mode0	mode1	mode11	mode18	mode2	mode6	mode8	modeinf-Mode-of-Action	tag18	taginf-Scientific-Evidence
16516933	mode0	mode6	modeinf-Mode-of-Action	tag18	taginf-Scientific-Evidence
16517059
16518643	tag10	tag13	tag14	tag7	taginf-Scientific-Evidence
16522666	mode15	mode28	mode8	modeinf-Mode-of-Action	tag18	tag19	taginf-Scientific-Evidence
16530937	tag1	tag18	taginf-Scientific-Evidence
16531450	mode15	mode21	mode23	mode28	mode8	modeinf-Mode-of-Action
16537655	mode15	mode28	mode29	mode8	modeinf-Mode-of-Action	tag10	tag7	taginf-Scientific-Evidence
16537657
16540662	tag10	tag11	tag7	taginf-Scientific-Evidence
16540680
16542693	mode13	mode21	mode8	modeinf-Mode-of-Action	tag11	tag13	tag14	tag7	taginf-Scientific-Evidence
16543249	mode0	mode3	modeinf-Mode-of-Action	tag1	tag2	taginf-Scientific-Evidence
16544943	mode0	mode2	modeinf-Mode-of-Action	tag7	taginf-Scientific-Evidence
16545412	tag18	tag19	taginf-Scientific-Evidence
16555044
16556641	mode0	mode1	mode11	mode18	mode7	mode8	modeinf-Mode-of-Action	tag1	tag18	taginf-Scientific-Evidence
16567066	tag18	tag19	taginf-Scientific-Evidence
16567349	mode0	mode3	mode4	mode7	modeinf-Mode-of-Action	tag1	tag18	tag5	taginf-Scientific-Evidence
16569478	mode0	mode18	mode7	mode8	mode9	modeinf-Mode-of-Action	tag10	tag11	tag7	taginf-Scientific-Evidence
16580711
16581538	tag1	taginf-Scientific-Evidence
16585166	mode28	mode29	mode8	modeinf-Mode-of-Action	tag1	tag6	taginf-Scientific-Evidence
16585178	mode28	mode29	mode8	modeinf-Mode-of-Action
16585221	mode28	mode29	mode8	modeinf-Mode-of-Action
16585223
1658641	mode0	mode6	modeinf-Mode-of-Action
16604338
16608166	mode0	mode2	mode7	modeinf-Mode-of-Action
16611621	tag1	taginf-Scientific-Evidence
16613836	mode15	mode28	mode8	modeinf-Mode-of-Action	tag14	tag7	taginf-Scientific-Evidence
16616405	mode15	mode28	mode8	modeinf-Mode-of-Action	tag14	tag7	taginf-Scientific-Evidence
16616907	tag10	tag7	taginf-Scientific-Evidence
16624485	mode28	mode29	mode8	modeinf-Mode-of-Action
16626768	tag11	tag13	tag14	tag7	taginf-Scientific-Evidence
16630638	mode10	mode13	mode21	mode28	mode8	modeinf-Mode-of-Action	tag13	tag7	taginf-Scientific-Evidence
16632869	tag11	tag7	taginf-Scientific-Evidence
1663450	mode0	mode15	mode28	mode6	mode8	modeinf-Mode-of-Action
16639590	mode12	mode25	mode8	modeinf-Mode-of-Action
16643877	mode18	mode8	mode9	modeinf-Mode-of-Action	tag10	tag11	tag12	tag13	tag7	taginf-Scientific-Evidence
16645842
16647201	mode14	mode21	mode28	mode29	mode8	modeinf-Mode-of-Action
16647228
16647696	mode0	mode13	mode21	mode3	mode6	mode8	modeinf-Mode-of-Action	tag1	tag2	tag5	tag6	taginf-Scientific-Evidence
16649189	tag10	tag7	taginf-Scientific-Evidence
16651406	mode28	mode29	mode8	modeinf-Mode-of-Action
16678472	mode0	mode6	modeinf-Mode-of-Action	tag18	tag21	tag7	taginf-Scientific-Evidence
16679304	mode15	mode28	mode8	modeinf-Mode-of-Action	tag7	taginf-Scientific-Evidence
16696566	mode0	mode11	mode18	mode7	mode8	modeinf-Mode-of-Action
16696571	mode0	mode1	mode18	mode8	mode9	modeinf-Mode-of-Action
16696573	tag18	tag19	taginf-Scientific-Evidence
16696575	mode0	mode18	mode2	mode7	mode8	mode9	modeinf-Mode-of-Action
16698003	mode0	mode3	mode5	mode7	modeinf-Mode-of-Action	tag1	tag18	tag6	tag7	taginf-Scientific-Evidence
16704987	mode10	mode14	mode15	mode17	mode18	mode21	mode28	mode8	modeinf-Mode-of-Action
16707423	mode28	mode29	mode8	modeinf-Mode-of-Action
16707479	mode28	mode29	mode8	modeinf-Mode-of-Action
16710698	mode12	mode25	mode8	modeinf-Mode-of-Action	tag7	taginf-Scientific-Evidence
16712894	mode12	mode25	mode8	modeinf-Mode-of-Action	tag11	tag7	taginf-Scientific-Evidence
16716372	mode12	mode13	mode15	mode21	mode25	mode28	mode8	modeinf-Mode-of-Action
16720019	mode0	mode6	modeinf-Mode-of-Action	tag21	taginf-Scientific-Evidence
16721748	mode15	mode21	mode23	mode28	mode8	modeinf-Mode-of-Action	tag1	tag18	tag19	tag5	taginf-Scientific-Evidence
16730686	mode0	mode11	mode18	mode6	mode7	mode8	modeinf-Mode-of-Action	tag1	tag7	taginf-Scientific-Evidence
16735035	mode0	mode2	modeinf-Mode-of-Action	tag18	tag7	taginf-Scientific-Evidence
16740287
16740296
16740699	mode15	mode28	mode29	mode8	modeinf-Mode-of-Action	taginf-Scientific-Evidence
16740716	mode11	mode14	mode15	mode18	mode21	mode28	mode8	modeinf-Mode-of-Action
16750522	mode0	mode2	modeinf-Mode-of-Action	tag18	taginf-Scientific-Evidence
16750558
1675160	mode28	mode29	mode8	modeinf-Mode-of-Action
16758213
16759683
16759992	mode12	mode15	mode25	mode28	mode8	modeinf-Mode-of-Action	tag1	tag5	taginf-Scientific-Evidence
16765631	mode0	mode3	mode4	modeinf-Mode-of-Action	tag1	tag18	taginf-Scientific-Evidence
16765925	mode0	mode2	modeinf-Mode-of-Action
16766020	taginf-Scientific-Evidence
16774943	mode14	mode15	mode21	mode28	mode8	modeinf-Mode-of-Action	tag18	tag19	taginf-Scientific-Evidence
16777358	mode15	mode28	mode8	modeinf-Mode-of-Action
16778168	mode0	mode6	modeinf-Mode-of-Action	tag1	taginf-Scientific-Evidence
16778214	mode28	mode29	mode8	modeinf-Mode-of-Action
16778215	mode28	mode29	mode8	modeinf-Mode-of-Action
16780367	mode0	mode2	modeinf-Mode-of-Action	tag7	taginf-Scientific-Evidence
16781091	mode10	mode21	mode28	mode8	modeinf-Mode-of-Action	tag18	taginf-Scientific-Evidence
16782396	mode0	mode3	mode4	modeinf-Mode-of-Action	tag18	taginf-Scientific-Evidence
16782779	mode0	mode6	modeinf-Mode-of-Action	tag10	tag11	tag14	tag7	taginf-Scientific-Evidence
16783546	mode10	mode13	mode21	mode28	mode8	modeinf-Mode-of-Action
16795089	mode0	mode3	modeinf-Mode-of-Action	tag1	tag5	tag6	taginf-Scientific-Evidence
16797224	mode0	mode3	mode4	modeinf-Mode-of-Action	tag18	taginf-Scientific-Evidence
16797631	mode14	mode18	mode21	mode8	mode9	modeinf-Mode-of-Action
16806339	mode25	mode26	mode8	modeinf-Mode-of-Action
16807075	mode0	mode1	mode11	mode18	mode3	mode4	mode8	modeinf-Mode-of-Action	tag10	tag7	taginf-Scientific-Evidence
16814461	mode0	mode2	modeinf-Mode-of-Action	tag18	taginf-Scientific-Evidence
16814847
16815079	mode0	mode10	mode21	mode28	mode3	mode4	mode8	modeinf-Mode-of-Action	tag18	tag19	taginf-Scientific-Evidence
16815507	tag7	taginf-Scientific-Evidence
16815531
16818258
16818622	mode28	mode29	mode8	modeinf-Mode-of-Action
16818640	mode14	mode21	mode28	mode29	mode8	modeinf-Mode-of-Action
16818643	mode12	mode25	mode28	mode29	mode8	modeinf-Mode-of-Action
1683033
16835058	mode0	mode2	modeinf-Mode-of-Action	tag1	taginf-Scientific-Evidence
16835292
16840565
16841966	mode0	mode2	mode6	modeinf-Mode-of-Action	tag18	taginf-Scientific-Evidence
16843520
16844199
16854403	mode0	mode6	modeinf-Mode-of-Action	tag18	taginf-Scientific-Evidence
16854967	mode15	mode28	mode8	modeinf-Mode-of-Action
16859734
16860297	mode10	mode17	mode18	mode21	mode28	mode8	modeinf-Mode-of-Action	tag18	taginf-Scientific-Evidence
16860298	mode0	mode2	modeinf-Mode-of-Action
16860786	mode0	mode6	mode7	modeinf-Mode-of-Action	tag11	tag14	tag7	taginf-Scientific-Evidence
16870169
16870236
16870492	mode0	mode6	modeinf-Mode-of-Action
16872641	mode0	mode10	mode11	mode18	mode21	mode28	mode6	mode7	mode8	mode9	modeinf-Mode-of-Action	tag18	taginf-Scientific-Evidence
16873418	mode15	mode28	mode8	modeinf-Mode-of-Action	tag10	tag7	taginf-Scientific-Evidence
16876150	tag1	tag11	tag2	tag7	taginf-Scientific-Evidence
16876216	mode13	mode15	mode21	mode25	mode27	mode28	mode29	mode8	modeinf-Mode-of-Action
16878318	mode0	mode1	mode13	mode15	mode21	mode28	mode7	mode8	modeinf-Mode-of-Action	tag12	tag13	tag7	taginf-Scientific-Evidence
16882543	mode0	mode2	modeinf-Mode-of-Action	tag1	taginf-Scientific-Evidence
16884943	mode0	mode6	modeinf-Mode-of-Action	tag21	taginf-Scientific-Evidence
1688512	mode12	mode13	mode21	mode25	mode8	modeinf-Mode-of-Action
16885195	mode0	mode2	mode6	mode7	modeinf-Mode-of-Action	tag18	taginf-Scientific-Evidence
16885337	mode28	mode29	mode8	modeinf-Mode-of-Action
16885346	mode28	mode29	mode8	modeinf-Mode-of-Action
16885351
16889818
16889879
16897041	mode18	mode8	mode9	modeinf-Mode-of-Action
16906435	tag10	tag7	taginf-Scientific-Evidence
1691053	mode14	mode21	mode8	modeinf-Mode-of-Action	tag12	tag7	taginf-Scientific-Evidence
16917070	mode12	mode25	mode8	modeinf-Mode-of-Action
16926037
16926039	mode13	mode14	mode15	mode21	mode28	mode29	mode8	modeinf-Mode-of-Action	tag18	tag19	taginf-Scientific-Evidence
16928392
16929009	mode15	mode21	mode23	mode28	mode8	modeinf-Mode-of-Action	tag14	tag7	taginf-Scientific-Evidence
16935275	mode0	mode3	mode4	modeinf-Mode-of-Action	tag13	tag7	taginf-Scientific-Evidence
16936225
16938414	mode11	mode18	mode8	modeinf-Mode-of-Action
16942790
16942905	mode0	mode1	mode18	mode3	mode5	mode7	mode8	mode9	modeinf-Mode-of-Action	tag7	taginf-Scientific-Evidence
16945358	mode0	mode6	modeinf-Mode-of-Action	tag18	tag7	taginf-Scientific-Evidence
16949064	mode0	mode2	mode3	mode5	mode6	modeinf-Mode-of-Action	tag1	taginf-Scientific-Evidence
16949649
16950562	mode13	mode14	mode21	mode8	modeinf-Mode-of-Action
16953391	tag18	taginf-Scientific-Evidence
16960033	mode15	mode28	mode8	modeinf-Mode-of-Action	tag14	tag7	taginf-Scientific-Evidence
16960034	mode13	mode15	mode21	mode25	mode26	mode28	mode8	modeinf-Mode-of-Action
16962263	mode15	mode28	mode8	modeinf-Mode-of-Action	tag18	tag19	taginf-Scientific-Evidence
16970932	mode0	mode1	mode18	mode7	mode8	mode9	modeinf-Mode-of-Action	tag18	taginf-Scientific-Evidence
16970977
16971039	mode28	mode29	mode8	modeinf-Mode-of-Action
16971395	mode0	mode3	mode4	mode7	modeinf-Mode-of-Action	tag1	tag18	tag6	taginf-Scientific-Evidence
16978595	mode21	mode23	mode8	modeinf-Mode-of-Action
16978913	mode0	mode2	modeinf-Mode-of-Action	tag1	tag18	taginf-Scientific-Evidence
16980690	mode10	mode14	mode21	mode28	mode8	modeinf-Mode-of-Action
16982041	mode16	mode18	mode21	mode8	mode9	modeinf-Mode-of-Action
16984957	mode15	mode21	mode23	mode28	mode8	modeinf-Mode-of-Action
16989872	mode0	mode11	mode18	mode6	mode8	modeinf-Mode-of-Action
16989893
16990345	mode28	mode29	mode8	modeinf-Mode-of-Action
16997513	tag11	tag12	tag14	tag7	taginf-Scientific-Evidence
16997975
17000718	mode15	mode28	mode8	modeinf-Mode-of-Action	tag14	tag7	taginf-Scientific-Evidence
17003102
17011534
17011594	mode0	mode11	mode13	mode18	mode21	mode7	mode8	modeinf-Mode-of-Action	tag1	tag18	tag2	tag4	taginf-Scientific-Evidence
17015070	mode14	mode17	mode18	mode21	mode24	mode28	mode8	modeinf-Mode-of-Action	tag13	tag7	taginf-Scientific-Evidence
17018599	mode13	mode14	mode15	mode21	mode28	mode8	modeinf-Mode-of-Action
17018619	mode13	mode14	mode21	mode8	modeinf-Mode-of-Action
17019561
17019562
17027946
17029827	mode0	mode15	mode28	mode7	mode8	modeinf-Mode-of-Action	tag1	tag18	tag19	tag5	taginf-Scientific-Evidence
17031680
17034775	mode25	mode27	mode8	modeinf-Mode-of-Action	tag10	tag14	tag7	taginf-Scientific-Evidence
17035132
17035143	tag1	taginf-Scientific-Evidence
17035149
17035482
17040097	mode21	mode23	mode8	modeinf-Mode-of-Action
17047068	mode10	mode21	mode25	mode27	mode28	mode8	modeinf-Mode-of-Action
17049190	mode12	mode25	mode8	modeinf-Mode-of-Action	tag18	taginf-Scientific-Evidence
17049425	mode0	mode2	mode21	mode23	mode8	modeinf-Mode-of-Action	tag7	taginf-Scientific-Evidence
17049762	mode10	mode14	mode15	mode18	mode21	mode28	mode8	mode9	modeinf-Mode-of-Action
1705168	mode13	mode21	mode8	modeinf-Mode-of-Action
17052998	mode21	mode23	mode8	modeinf-Mode-of-Action
17055036
17060372	mode0	mode2	modeinf-Mode-of-Action	tag11	tag7	taginf-Scientific-Evidence
17065160	mode0	mode3	modeinf-Mode-of-Action
17065199	mode0	modeinf-Mode-of-Action	tag18	taginf-Scientific-Evidence
17065433	mode21	mode23	mode8	modeinf-Mode-of-Action	tag15	tag18	tag19	tag7	taginf-Scientific-Evidence
17069779	mode10	mode13	mode21	mode28	mode8	modeinf-Mode-of-Action
17069994	mode15	mode21	mode23	mode28	mode8	modeinf-Mode-of-Action
17070509	mode0	mode3	mode5	modeinf-Mode-of-Action	tag1	taginf-Scientific-Evidence
17071945	mode0	mode1	mode11	mode18	mode2	mode8	modeinf-Mode-of-Action	tag1	tag18	taginf-Scientific-Evidence
17077187	tag18	taginf-Scientific-Evidence
17077188	mode12	mode15	mode25	mode28	mode8	modeinf-Mode-of-Action	tag11	tag7	taginf-Scientific-Evidence
17079447	mode13	mode14	mode21	mode28	mode29	mode8	modeinf-Mode-of-Action
17079474	mode13	mode17	mode18	mode21	mode28	mode29	mode8	modeinf-Mode-of-Action
17083969
17084884	mode18	mode8	mode9	modeinf-Mode-of-Action	tag1	taginf-Scientific-Evidence
17092494	taginf-Scientific-Evidence
17094953	mode0	mode10	mode13	mode2	mode21	mode28	mode8	modeinf-Mode-of-Action	tag18	taginf-Scientific-Evidence
17095286	mode0	mode6	modeinf-Mode-of-Action	tag21	taginf-Scientific-Evidence
17097078	tag1	taginf-Scientific-Evidence
17097122	mode14	mode21	mode8	modeinf-Mode-of-Action	tag18	tag19	taginf-Scientific-Evidence
17107848	tag1	tag3	taginf-Scientific-Evidence
17107851
17107852
17108136	mode11	mode18	mode8	modeinf-Mode-of-Action
17109908	mode18	mode8	mode9	modeinf-Mode-of-Action
17112227	mode10	mode21	mode28	mode8	modeinf-Mode-of-Action
17112231	mode0	mode18	mode6	mode8	mode9	modeinf-Mode-of-Action
17112691
17113630
17114645	tag11	tag7	taginf-Scientific-Evidence
17118960	mode13	mode21	mode8	modeinf-Mode-of-Action
17123495	tag1	tag2	taginf-Scientific-Evidence
17123754
17125941	mode11	mode15	mode18	mode28	mode8	modeinf-Mode-of-Action	tag10	tag14	tag7	taginf-Scientific-Evidence
17126381	mode14	mode21	mode8	modeinf-Mode-of-Action	tag12	tag7	taginf-Scientific-Evidence
17129689	tag10	tag14	tag7	taginf-Scientific-Evidence
17131094	mode18	mode8	mode9	modeinf-Mode-of-Action
17140638	tag1	taginf-Scientific-Evidence
17141280	mode13	mode14	mode15	mode21	mode23	mode28	mode8	modeinf-Mode-of-Action	tag18	tag19	taginf-Scientific-Evidence
17145856
17145863	mode28	mode29	mode8	modeinf-Mode-of-Action
17151004	mode0	mode18	mode2	mode21	mode23	mode8	mode9	modeinf-Mode-of-Action	tag7	taginf-Scientific-Evidence
17156822
17161447	tag1	taginf-Scientific-Evidence
17163505	mode0	mode1	mode7	modeinf-Mode-of-Action
17163506	mode0	mode2	modeinf-Mode-of-Action	tag1	tag18	tag2	taginf-Scientific-Evidence
17163507	mode0	mode1	mode7	modeinf-Mode-of-Action
17166761	mode0	mode6	modeinf-Mode-of-Action	tag21	taginf-Scientific-Evidence
17169405	mode10	mode15	mode21	mode28	mode8	modeinf-Mode-of-Action
17172636	mode15	mode28	mode29	mode8	modeinf-Mode-of-Action	tag10	tag11	tag12	tag7	taginf-Scientific-Evidence
17173372	mode12	mode25	mode8	modeinf-Mode-of-Action
17173380
17174997	mode0	mode1	mode13	mode15	mode21	mode28	mode7	mode8	modeinf-Mode-of-Action
17175009	tag1	tag2	taginf-Scientific-Evidence
17177209	mode0	mode7	modeinf-Mode-of-Action	tag18	tag19	tag21	taginf-Scientific-Evidence
17178880	mode10	mode13	mode17	mode18	mode21	mode24	mode28	mode8	modeinf-Mode-of-Action
17178892	mode0	mode18	mode2	mode7	mode8	mode9	modeinf-Mode-of-Action	tag18	taginf-Scientific-Evidence
17182083	mode0	mode1	modeinf-Mode-of-Action
17182086
17182177	mode28	mode29	mode8	modeinf-Mode-of-Action
17183067	mode15	mode21	mode23	mode28	mode8	modeinf-Mode-of-Action
17185271	mode0	mode11	mode18	mode2	mode7	mode8	modeinf-Mode-of-Action	tag18	taginf-Scientific-Evidence
17187767
17188729	tag11	tag13	tag14	tag7	taginf-Scientific-Evidence
17189669	mode28	mode29	mode8	modeinf-Mode-of-Action
17194529	mode15	mode28	mode8	modeinf-Mode-of-Action
17196634
17197011
17198718
17205976	mode14	mode18	mode21	mode8	mode9	modeinf-Mode-of-Action
17207520
17207589	mode0	mode11	mode18	mode2	mode8	mode9	modeinf-Mode-of-Action	tag18	taginf-Scientific-Evidence
17210679
17210717	mode13	mode14	mode15	mode21	mode28	mode29	mode8	modeinf-Mode-of-Action
17217998
17218071	mode0	mode15	mode2	mode28	mode7	mode8	modeinf-Mode-of-Action	tag18	tag19	taginf-Scientific-Evidence
17222449	tag1	taginf-Scientific-Evidence
17222491	mode12	mode25	mode8	modeinf-Mode-of-Action
17222880	mode12	mode25	mode8	modeinf-Mode-of-Action
17229413	tag1	tag2	taginf-Scientific-Evidence
17229414	mode10	mode21	mode28	mode8	modeinf-Mode-of-Action	tag18	taginf-Scientific-Evidence
17229588	mode13	mode14	mode21	mode8	modeinf-Mode-of-Action	tag1	tag18	tag19	tag2	taginf-Scientific-Evidence
17234169	tag1	tag11	tag7	taginf-Scientific-Evidence
17234228	tag10	tag7	taginf-Scientific-Evidence
17234648	mode12	mode21	mode23	mode25	mode8	modeinf-Mode-of-Action	tag18	taginf-Scientific-Evidence
17237483	mode0	mode1	mode13	mode15	mode2	mode21	mode23	mode28	mode7	mode8	modeinf-Mode-of-Action	tag18	tag19	taginf-Scientific-Evidence
17239425
17253627	mode0	mode10	mode21	mode28	mode7	mode8	modeinf-Mode-of-Action	tag18	tag19	taginf-Scientific-Evidence
17253728	tag18	taginf-Scientific-Evidence
17257637	mode15	mode21	mode23	mode28	mode8	modeinf-Mode-of-Action
17262218	mode10	mode14	mode18	mode21	mode28	mode8	mode9	modeinf-Mode-of-Action
17266334	mode0	mode2	modeinf-Mode-of-Action
17267144	mode13	mode14	mode18	mode21	mode8	mode9	modeinf-Mode-of-Action
17267817	mode0	mode10	mode21	mode28	mode29	mode3	mode8	modeinf-Mode-of-Action
17270221	mode12	mode13	mode21	mode25	mode8	modeinf-Mode-of-Action	tag18	taginf-Scientific-Evidence
17272310	mode12	mode17	mode18	mode21	mode23	mode25	mode28	mode8	modeinf-Mode-of-Action	tag18	tag19	taginf-Scientific-Evidence
17275222	mode13	mode21	mode23	mode24	mode25	mode26	mode8	modeinf-Mode-of-Action	tag18	tag19	taginf-Scientific-Evidence
17277232	mode0	mode2	modeinf-Mode-of-Action	tag1	tag2	taginf-Scientific-Evidence
17280804
17283156	mode14	mode15	mode21	mode24	mode28	mode8	modeinf-Mode-of-Action
17289008	mode18	mode8	mode9	modeinf-Mode-of-Action	tag10	tag7	taginf-Scientific-Evidence
17289009	mode0	mode14	mode18	mode2	mode21	mode8	mode9	modeinf-Mode-of-Action	tag18	tag19	taginf-Scientific-Evidence
17291012
17292933	tag18	tag19	taginf-Scientific-Evidence
17295519	mode0	mode2	modeinf-Mode-of-Action	tag18	taginf-Scientific-Evidence
17298833
17303580	tag1	tag5	taginf-Scientific-Evidence
17305373
17305411	mode0	mode2	modeinf-Mode-of-Action
17306315	mode13	mode21	mode8	modeinf-Mode-of-Action	tag11	tag12	tag13	tag7	taginf-Scientific-Evidence
17306476	mode0	mode1	mode14	mode21	mode7	mode8	modeinf-Mode-of-Action	tag18	taginf-Scientific-Evidence
17306939	tag1	taginf-Scientific-Evidence
17307231
17308111	mode14	mode15	mode21	mode28	mode8	modeinf-Mode-of-Action
17308122	mode14	mode21	mode8	modeinf-Mode-of-Action
17311804	mode0	mode3	mode4	mode6	modeinf-Mode-of-Action	tag1	tag2	taginf-Scientific-Evidence
17316587	mode0	modeinf-Mode-of-Action	tag10	tag7	taginf-Scientific-Evidence
17317274	mode0	mode7	modeinf-Mode-of-Action	tag18	taginf-Scientific-Evidence
17320278	tag1	tag2	taginf-Scientific-Evidence
17320932
17321569
17323976	mode14	mode18	mode21	mode8	mode9	modeinf-Mode-of-Action
17324391
17324392	taginf-Scientific-Evidence
17328875
17329237	mode21	mode22	mode8	modeinf-Mode-of-Action	tag18	tag19	taginf-Scientific-Evidence
17332340	mode14	mode21	mode8	modeinf-Mode-of-Action	taginf-Scientific-Evidence
17336471	tag1	taginf-Scientific-Evidence
17336954	taginf-Scientific-Evidence
17337287
17340122	mode10	mode15	mode18	mode21	mode28	mode8	mode9	modeinf-Mode-of-Action	tag12	tag18	tag7	taginf-Scientific-Evidence
17341660	mode0	mode11	mode18	mode7	mode8	modeinf-Mode-of-Action	tag1	tag2	taginf-Scientific-Evidence
17346777
17349618	mode0	mode2	mode6	modeinf-Mode-of-Action	tag7	taginf-Scientific-Evidence
17350329	mode0	mode18	mode6	mode8	mode9	modeinf-Mode-of-Action	tag21	taginf-Scientific-Evidence
17350662
17355152	mode0	mode2	modeinf-Mode-of-Action
17361018
17363022	mode10	mode14	mode21	mode28	mode8	modeinf-Mode-of-Action	tag18	tag19	taginf-Scientific-Evidence
17363595	mode15	mode28	mode8	modeinf-Mode-of-Action	tag1	tag11	tag2	tag7	taginf-Scientific-Evidence
17366824	tag12	tag7	taginf-Scientific-Evidence
17366830	tag1	tag5	taginf-Scientific-Evidence
17367846
17367907
17376491	mode17	mode18	mode21	mode23	mode24	mode28	mode8	modeinf-Mode-of-Action	tag18	tag19	taginf-Scientific-Evidence
17379277	tag1	taginf-Scientific-Evidence
17381134	mode18	mode8	mode9	modeinf-Mode-of-Action	tag1	tag18	tag19	tag7	taginf-Scientific-Evidence
17381136
17383120	mode13	mode15	mode21	mode28	mode8	modeinf-Mode-of-Action	tag18	tag19	taginf-Scientific-Evidence
17383972	mode15	mode28	mode8	modeinf-Mode-of-Action
17386978
17389758	mode13	mode15	mode21	mode25	mode27	mode28	mode8	modeinf-Mode-of-Action	tag10	tag11	tag7	taginf-Scientific-Evidence
17397815	tag1	taginf-Scientific-Evidence
17397890	mode0	mode1	mode13	mode18	mode21	mode8	mode9	modeinf-Mode-of-Action
1740016	mode13	mode21	mode8	modeinf-Mode-of-Action
17400282
17403526	mode0	mode2	modeinf-Mode-of-Action	tag1	tag5	taginf-Scientific-Evidence
17403528	mode0	mode18	mode2	mode7	mode8	mode9	modeinf-Mode-of-Action	tag1	tag5	tag6	taginf-Scientific-Evidence
17404394
17407786
17408702	mode0	mode15	mode2	mode28	mode8	modeinf-Mode-of-Action	tag1	tag4	taginf-Scientific-Evidence
17409426	mode14	mode16	mode17	mode18	mode21	mode28	mode8	modeinf-Mode-of-Action
17418376
17420221
17420222	tag7	taginf-Scientific-Evidence
17426107	tag7	taginf-Scientific-Evidence
17428069	mode0	mode6	modeinf-Mode-of-Action
17428625
17431010	mode21	mode23	mode8	modeinf-Mode-of-Action
17431480
17441191
17442348	mode0	mode2	modeinf-Mode-of-Action	tag18	taginf-Scientific-Evidence
17450229	mode12	mode25	mode8	modeinf-Mode-of-Action
17451790
17455957
17455958	mode0	mode7	modeinf-Mode-of-Action
17456585
1746022	mode14	mode21	mode8	modeinf-Mode-of-Action	tag13	tag7	taginf-Scientific-Evidence
17466351	mode18	mode8	mode9	modeinf-Mode-of-Action	tag18	tag19	taginf-Scientific-Evidence
17467773
17468514	mode15	mode28	mode29	mode8	modeinf-Mode-of-Action	tag18	tag19	taginf-Scientific-Evidence
17482238	mode0	mode13	mode21	mode3	mode8	modeinf-Mode-of-Action
17483324	mode13	mode21	mode25	mode27	mode28	mode29	mode8	modeinf-Mode-of-Action
17483498	mode10	mode15	mode18	mode21	mode28	mode8	mode9	modeinf-Mode-of-Action
17493640	mode0	mode11	mode18	mode2	mode8	modeinf-Mode-of-Action	tag1	tag5	tag6	taginf-Scientific-Evidence
17499015	tag18	tag19	taginf-Scientific-Evidence
17499915
17500027	mode0	mode3	mode4	modeinf-Mode-of-Action
17504770	mode12	mode25	mode8	modeinf-Mode-of-Action
17510082	mode13	mode14	mode15	mode17	mode18	mode21	mode28	mode8	modeinf-Mode-of-Action
17510391	mode28	mode29	mode8	modeinf-Mode-of-Action
17510416
17512241	mode0	mode3	mode4	modeinf-Mode-of-Action	tag7	taginf-Scientific-Evidence
17512921	mode0	mode11	mode18	mode7	mode8	modeinf-Mode-of-Action
17512962	mode21	mode22	mode8	modeinf-Mode-of-Action	tag1	tag18	tag19	taginf-Scientific-Evidence
17517822	tag10	tag7	taginf-Scientific-Evidence
17517823	mode15	mode21	mode23	mode28	mode8	modeinf-Mode-of-Action
17521691	mode14	mode21	mode8	modeinf-Mode-of-Action
17522065	tag11	tag7	taginf-Scientific-Evidence
17522069	mode17	mode18	mode21	mode24	mode28	mode8	modeinf-Mode-of-Action	tag11	tag18	tag7	taginf-Scientific-Evidence
17522070	tag14	tag7	taginf-Scientific-Evidence
17525473	mode0	mode10	mode2	mode21	mode28	mode6	mode8	modeinf-Mode-of-Action	tag18	taginf-Scientific-Evidence
17541556	mode14	mode21	mode8	modeinf-Mode-of-Action
17543360	tag1	taginf-Scientific-Evidence
17544058	tag1	taginf-Scientific-Evidence
17544483	tag1	taginf-Scientific-Evidence
17545211
17545212
17545613	mode13	mode21	mode28	mode29	mode8	modeinf-Mode-of-Action
17556012	mode13	mode21	mode8	modeinf-Mode-of-Action
17556759
17557908	mode13	mode14	mode15	mode21	mode28	mode8	modeinf-Mode-of-Action	tag10	tag13	tag14	tag7	taginf-Scientific-Evidence
17557910	mode13	mode15	mode21	mode23	mode24	mode28	mode8	modeinf-Mode-of-Action
17559825	mode0	mode1	mode7	modeinf-Mode-of-Action	tag12	tag7	taginf-Scientific-Evidence
17559898	mode10	mode13	mode14	mode21	mode28	mode8	modeinf-Mode-of-Action
17559907
17561435	mode0	mode3	mode4	modeinf-Mode-of-Action	tag10	tag7	taginf-Scientific-Evidence
17566060	mode0	mode11	mode14	mode15	mode18	mode21	mode28	mode7	mode8	mode9	modeinf-Mode-of-Action
17567591
17569695
17569696	mode21	mode23	mode8	modeinf-Mode-of-Action
17570466
17572476
17573170	tag13	tag14	tag7	taginf-Scientific-Evidence
17574654	mode0	mode13	mode21	mode3	mode4	mode8	modeinf-Mode-of-Action
17575128	mode0	mode2	modeinf-Mode-of-Action	tag1	tag18	tag2	taginf-Scientific-Evidence
17575130	mode0	mode6	modeinf-Mode-of-Action	tag7	taginf-Scientific-Evidence
17582467
17583686	tag18	taginf-Scientific-Evidence
17583755	mode0	mode2	modeinf-Mode-of-Action	tag1	tag18	taginf-Scientific-Evidence
17584760
17584883	mode0	mode1	mode6	mode7	modeinf-Mode-of-Action	tag18	taginf-Scientific-Evidence
17586480
17588644
17589598	mode12	mode25	mode8	modeinf-Mode-of-Action
17590382	mode0	mode1	mode18	mode8	mode9	modeinf-Mode-of-Action	tag18	taginf-Scientific-Evidence
17590544
17599374	mode10	mode12	mode21	mode25	mode28	mode8	modeinf-Mode-of-Action	tag18	taginf-Scientific-Evidence
17599376	mode10	mode13	mode14	mode15	mode17	mode18	mode21	mode28	mode8	modeinf-Mode-of-Action
17599377	mode15	mode21	mode23	mode28	mode8	modeinf-Mode-of-Action
17602170	mode0	mode2	mode7	modeinf-Mode-of-Action	tag1	tag6	taginf-Scientific-Evidence
17602206	tag11	tag12	tag7	taginf-Scientific-Evidence
17606337	mode15	mode28	mode8	modeinf-Mode-of-Action
17611738
17612574	mode0	mode18	mode2	mode7	mode8	mode9	modeinf-Mode-of-Action	tag18	taginf-Scientific-Evidence
17614222	tag1	tag5	taginf-Scientific-Evidence
17615259	mode14	mode21	mode8	modeinf-Mode-of-Action	tag18	taginf-Scientific-Evidence
17616700	mode28	mode29	mode8	modeinf-Mode-of-Action
17616702	mode0	mode28	mode29	mode3	mode8	modeinf-Mode-of-Action
17616712	tag10	tag11	tag14	tag7	taginf-Scientific-Evidence
17618676
17619054
17628636
17628642
17630708	mode0	mode2	modeinf-Mode-of-Action
17632194	mode11	mode13	mode18	mode21	mode8	modeinf-Mode-of-Action
17634391
17636249	tag10	tag12	tag7	taginf-Scientific-Evidence
17637928	mode14	mode15	mode21	mode28	mode8	modeinf-Mode-of-Action
17637929	tag1	tag5	taginf-Scientific-Evidence
17643460
17644163
17644279	mode0	mode18	mode6	mode8	mode9	modeinf-Mode-of-Action
17651788
17655899
17656490	mode15	mode21	mode23	mode28	mode8	modeinf-Mode-of-Action
17658503	mode18	mode8	mode9	modeinf-Mode-of-Action	tag10	tag12	tag13	tag14	tag7	taginf-Scientific-Evidence
17658681	mode10	mode14	mode21	mode28	mode8	modeinf-Mode-of-Action
17662326	tag18	tag19	taginf-Scientific-Evidence
17662373
17662374
17669474
17669475
17669605
17669606	mode0	mode1	mode11	mode14	mode18	mode21	mode8	mode9	modeinf-Mode-of-Action
17673278
17675217	mode0	modeinf-Mode-of-Action	taginf-Scientific-Evidence
17678638	mode0	mode13	mode15	mode21	mode28	mode7	mode8	modeinf-Mode-of-Action	tag18	tag19	taginf-Scientific-Evidence
17681673	mode21	mode23	mode25	mode26	mode8	modeinf-Mode-of-Action
17682005	mode13	mode14	mode21	mode25	mode26	mode27	mode8	modeinf-Mode-of-Action
17682006
17685460	mode18	mode28	mode29	mode8	mode9	modeinf-Mode-of-Action
17686920
17687442	taginf-Scientific-Evidence
17687447
17687448
17689037
17689137	mode0	mode10	mode21	mode28	mode8	modeinf-Mode-of-Action
17689591
17690111	mode0	mode13	mode14	mode2	mode21	mode8	modeinf-Mode-of-Action	tag18	tag19	taginf-Scientific-Evidence
17690134	mode21	mode23	mode8	modeinf-Mode-of-Action
17692896
17698157
17698510	mode21	mode23	mode8	modeinf-Mode-of-Action
17699777	mode12	mode25	mode28	mode29	mode8	modeinf-Mode-of-Action
17702526	tag18	taginf-Scientific-Evidence
17706735
17707874	tag1	tag5	taginf-Scientific-Evidence
17716708
17720151
177202	mode16	mode21	mode8	modeinf-Mode-of-Action	tag11	tag7	taginf-Scientific-Evidence
17720210
17727920	taginf-Scientific-Evidence
17728284	mode14	mode21	mode8	modeinf-Mode-of-Action
17761204
17764724
17765279	mode15	mode28	mode8	modeinf-Mode-of-Action
17765291
17765292
17766066	tag1	tag2	taginf-Scientific-Evidence
17785681
17804039
17804040
17804739	mode0	mode10	mode2	mode21	mode28	mode29	mode8	modeinf-Mode-of-Action
17804863	tag10	tag7	taginf-Scientific-Evidence
17805421
17805425
17822862	mode18	mode8	mode9	modeinf-Mode-of-Action
17823450	mode12	mode13	mode21	mode25	mode26	mode8	modeinf-Mode-of-Action	tag14	tag7	taginf-Scientific-Evidence
17825360
17825361
17825862
17826925	tag7	taginf-Scientific-Evidence
17850829	tag1	tag6	taginf-Scientific-Evidence
17851118	mode0	mode6	modeinf-Mode-of-Action
17854788	mode10	mode18	mode21	mode28	mode8	mode9	modeinf-Mode-of-Action
17854789
17854863
17855160	mode0	mode1	mode11	mode18	mode2	mode3	mode5	mode6	mode7	mode8	mode9	modeinf-Mode-of-Action	tag1	tag18	tag6	taginf-Scientific-Evidence
17867647	mode0	mode2	mode6	modeinf-Mode-of-Action
17867648	mode0	mode2	modeinf-Mode-of-Action
17870146
17870654	mode0	mode6	modeinf-Mode-of-Action	tag21	tag7	taginf-Scientific-Evidence
17872898
17879085	mode10	mode14	mode21	mode28	mode8	modeinf-Mode-of-Action	tag18	taginf-Scientific-Evidence
17881037
17884124	mode13	mode14	mode15	mode21	mode28	mode8	modeinf-Mode-of-Action
17884142
17888418	tag13	tag7	taginf-Scientific-Evidence
17888458	mode0	mode3	modeinf-Mode-of-Action
17888595	mode18	mode8	mode9	modeinf-Mode-of-Action	tag18	taginf-Scientific-Evidence
17889258
17889916	tag1	tag6	taginf-Scientific-Evidence
17893235	mode13	mode14	mode15	mode17	mode18	mode21	mode24	mode28	mode8	mode9	modeinf-Mode-of-Action	tag10	tag12	tag7	taginf-Scientific-Evidence
17896788	mode0	mode6	modeinf-Mode-of-Action	tag21	taginf-Scientific-Evidence
17896819
17897638	mode18	mode8	mode9	modeinf-Mode-of-Action
17897702
17900660
17900661
17900831	mode0	mode11	mode18	mode7	mode8	modeinf-Mode-of-Action	tag18	taginf-Scientific-Evidence
17904175	tag18	taginf-Scientific-Evidence
17904604	tag15	tag7	taginf-Scientific-Evidence
17906315	mode0	mode15	mode28	mode7	mode8	modeinf-Mode-of-Action
17909017
17909020	mode0	mode13	mode15	mode21	mode28	mode7	mode8	modeinf-Mode-of-Action	tag11	tag18	tag19	tag7	taginf-Scientific-Evidence
17909032	mode0	mode2	modeinf-Mode-of-Action	tag11	tag7	taginf-Scientific-Evidence
17910979
17913570	mode0	mode1	mode12	mode13	mode21	mode25	mode3	mode5	mode7	mode8	modeinf-Mode-of-Action	tag18	taginf-Scientific-Evidence
17915961
17919673	mode13	mode14	mode15	mode18	mode21	mode28	mode8	mode9	modeinf-Mode-of-Action
17919675	tag18	taginf-Scientific-Evidence
17919685	tag1	tag2	taginf-Scientific-Evidence
17919687
17931959	mode0	mode2	mode6	modeinf-Mode-of-Action	tag12	tag7	taginf-Scientific-Evidence
17935706	mode13	mode14	mode21	mode8	modeinf-Mode-of-Action	tag18	taginf-Scientific-Evidence
17938729
17938732	tag1	taginf-Scientific-Evidence
17938735	mode15	mode28	mode29	mode8	modeinf-Mode-of-Action
17938742	mode0	mode2	modeinf-Mode-of-Action	tag1	taginf-Scientific-Evidence
17938743
17942131	mode13	mode21	mode25	mode26	mode8	modeinf-Mode-of-Action	tag18	tag19	tag7	taginf-Scientific-Evidence
17942461	mode0	mode13	mode14	mode2	mode21	mode8	modeinf-Mode-of-Action	tag18	tag19	taginf-Scientific-Evidence
17942904	tag18	tag19	taginf-Scientific-Evidence
17942911
17942915	mode13	mode18	mode21	mode8	mode9	modeinf-Mode-of-Action	tag10	tag11	tag14	tag7	taginf-Scientific-Evidence
17943274	mode14	mode15	mode21	mode28	mode8	modeinf-Mode-of-Action
17944540	mode0	mode11	mode13	mode14	mode18	mode21	mode23	mode7	mode8	modeinf-Mode-of-Action	tag18	tag19	taginf-Scientific-Evidence
17945324	mode0	mode14	mode15	mode21	mode28	mode3	mode8	modeinf-Mode-of-Action
17945325	mode12	mode25	mode8	modeinf-Mode-of-Action	tag13	tag7	taginf-Scientific-Evidence
17949056	mode15	mode21	mode23	mode28	mode8	modeinf-Mode-of-Action
17950026	mode0	mode10	mode13	mode14	mode18	mode21	mode28	mode3	mode4	mode8	mode9	modeinf-Mode-of-Action
17950263
17950719	mode18	mode8	mode9	modeinf-Mode-of-Action
17950770	mode18	mode8	mode9	modeinf-Mode-of-Action
17961608	mode0	mode10	mode14	mode15	mode2	mode21	mode28	mode8	modeinf-Mode-of-Action	tag18	tag19	taginf-Scientific-Evidence
17963809	mode13	mode14	mode21	mode24	mode8	modeinf-Mode-of-Action	tag7	taginf-Scientific-Evidence
17964636
17964847	mode0	mode6	modeinf-Mode-of-Action	tag21	taginf-Scientific-Evidence
17971348	mode0	mode1	mode11	mode18	mode3	mode4	mode8	modeinf-Mode-of-Action	tag1	tag18	tag6	taginf-Scientific-Evidence
17974960	mode13	mode21	mode8	modeinf-Mode-of-Action
17975115
17976671	mode0	mode15	mode2	mode28	mode8	modeinf-Mode-of-Action
17976673	mode15	mode28	mode8	modeinf-Mode-of-Action	tag1	tag5	taginf-Scientific-Evidence
17976686
17976691
17980976
17988717
17997130	mode0	mode3	mode4	modeinf-Mode-of-Action	tag7	taginf-Scientific-Evidence
17997470	tag1	tag3	taginf-Scientific-Evidence
17998272	mode13	mode21	mode8	modeinf-Mode-of-Action	tag13	tag7	taginf-Scientific-Evidence
18003626	mode10	mode11	mode18	mode21	mode28	mode8	modeinf-Mode-of-Action	tag18	tag19	taginf-Scientific-Evidence
18006149	mode14	mode21	mode8	modeinf-Mode-of-Action
18006842
18007012
18007981	taginf-Scientific-Evidence
18007986	tag1	tag2	taginf-Scientific-Evidence
18007998	mode0	mode12	mode13	mode21	mode25	mode6	mode8	modeinf-Mode-of-Action
18022205	mode18	mode8	mode9	modeinf-Mode-of-Action
18022216
18022660
18024991	mode21	mode23	mode25	mode26	mode8	modeinf-Mode-of-Action
18028985
18031782	tag12	tag7	taginf-Scientific-Evidence
18032408
18032409	mode12	mode21	mode23	mode25	mode8	modeinf-Mode-of-Action
18035379	mode0	mode11	mode18	mode2	mode8	modeinf-Mode-of-Action	tag1	tag18	tag6	taginf-Scientific-Evidence
18035400
18036629
18036634
18042819	tag7	taginf-Scientific-Evidence
18045657
18048071
18054180	tag1	taginf-Scientific-Evidence
18054826
18056438	mode14	mode21	mode8	modeinf-Mode-of-Action	tag10	tag11	tag13	tag7	taginf-Scientific-Evidence
18061244
18063014
18063018
18065169
18065724	mode0	mode11	mode18	mode2	mode21	mode23	mode8	modeinf-Mode-of-Action	tag18	taginf-Scientific-Evidence
18065775
18072750	mode15	mode21	mode23	mode28	mode8	modeinf-Mode-of-Action
18076961
18076962	mode10	mode21	mode28	mode8	modeinf-Mode-of-Action
18076973
18079140	mode14	mode21	mode8	modeinf-Mode-of-Action
18082937	tag1	tag6	taginf-Scientific-Evidence
18082941
18083607	mode0	mode3	modeinf-Mode-of-Action
18083626	mode0	mode3	mode4	modeinf-Mode-of-Action	taginf-Scientific-Evidence
18086488
18087588	mode12	mode25	mode8	modeinf-Mode-of-Action
18087598
18087600
18093576	mode14	mode15	mode21	mode28	mode8	modeinf-Mode-of-Action	tag18	tag19	taginf-Scientific-Evidence
18093867	mode0	mode3	modeinf-Mode-of-Action
18096426	mode0	mode13	mode21	mode3	mode8	modeinf-Mode-of-Action
18096570
18096571	mode0	mode1	mode15	mode28	mode7	mode8	modeinf-Mode-of-Action	tag18	tag19	taginf-Scientific-Evidence
18096572	mode15	mode21	mode23	mode28	mode8	modeinf-Mode-of-Action	tag18	taginf-Scientific-Evidence
18155271
18155741
18155859
18155860
18156145	taginf-Scientific-Evidence
18157516
18160332	mode0	mode1	mode18	mode7	mode8	mode9	modeinf-Mode-of-Action
18160334	mode0	mode1	mode7	modeinf-Mode-of-Action	tag18	taginf-Scientific-Evidence
18162433	mode0	mode3	mode5	modeinf-Mode-of-Action	tag18	taginf-Scientific-Evidence
18163543	mode18	mode21	mode23	mode8	mode9	modeinf-Mode-of-Action	tag7	taginf-Scientific-Evidence
18163546	mode14	mode18	mode21	mode8	mode9	modeinf-Mode-of-Action
18164371
18164699
18166216	mode14	mode21	mode8	modeinf-Mode-of-Action
18172295	mode28	mode29	mode8	modeinf-Mode-of-Action
18172319	mode14	mode21	mode8	modeinf-Mode-of-Action
18172320	mode14	mode17	mode18	mode21	mode28	mode8	modeinf-Mode-of-Action
18172875	mode0	mode15	mode28	mode29	mode6	mode8	modeinf-Mode-of-Action	tag18	taginf-Scientific-Evidence
18174953	mode12	mode21	mode23	mode25	mode8	modeinf-Mode-of-Action
18174959
18174961	mode0	mode15	mode28	mode3	mode4	mode5	mode8	modeinf-Mode-of-Action	tag18	tag19	taginf-Scientific-Evidence
18177688
18178546	mode13	mode21	mode23	mode8	modeinf-Mode-of-Action
18179178	mode21	mode23	mode8	modeinf-Mode-of-Action
18179179
18182399
18182400	mode25	mode27	mode8	modeinf-Mode-of-Action
18187559	mode14	mode21	mode23	mode8	modeinf-Mode-of-Action
18190939	mode25	mode26	mode8	modeinf-Mode-of-Action
18191166	mode15	mode25	mode28	mode8	modeinf-Mode-of-Action	tag1	tag5	taginf-Scientific-Evidence
18191430	mode14	mode21	mode8	modeinf-Mode-of-Action
18191988
18192687	mode15	mode28	mode8	modeinf-Mode-of-Action	tag11	tag7	taginf-Scientific-Evidence
18197296	mode12	mode25	mode8	modeinf-Mode-of-Action
18197297	taginf-Scientific-Evidence
18197299
18197300	tag1	tag6	taginf-Scientific-Evidence
18197302
18199464	mode11	mode18	mode8	modeinf-Mode-of-Action	tag1	tag2	tag6	taginf-Scientific-Evidence
18201742	mode0	mode15	mode28	mode7	mode8	modeinf-Mode-of-Action	tag1	tag2	taginf-Scientific-Evidence
18201925	mode0	mode3	mode4	modeinf-Mode-of-Action
18203687	mode21	mode23	mode8	modeinf-Mode-of-Action
18204078	mode0	mode2	modeinf-Mode-of-Action	tag10	tag7	taginf-Scientific-Evidence
18207211	mode0	mode10	mode13	mode21	mode28	mode8	modeinf-Mode-of-Action
18207220	tag1	tag3	taginf-Scientific-Evidence
18207673
18220366	mode11	mode18	mode8	modeinf-Mode-of-Action
18227101
18234287
18234288	tag1	tag5	taginf-Scientific-Evidence
18240159	mode0	mode1	mode11	mode18	mode7	mode8	modeinf-Mode-of-Action	tag7	taginf-Scientific-Evidence
18240160	mode0	mode3	mode4	modeinf-Mode-of-Action	tag1	taginf-Scientific-Evidence
18243277	tag1	tag5	taginf-Scientific-Evidence
18245483	mode0	mode11	mode18	mode7	mode8	modeinf-Mode-of-Action
18247522
18248923
18251511
18252256	mode11	mode18	mode8	modeinf-Mode-of-Action
18252257	mode18	mode8	mode9	modeinf-Mode-of-Action	tag1	taginf-Scientific-Evidence
18253720	mode11	mode13	mode14	mode16	mode18	mode21	mode8	mode9	modeinf-Mode-of-Action	tag10	tag12	tag7	taginf-Scientific-Evidence
18255115	mode14	mode18	mode21	mode8	mode9	modeinf-Mode-of-Action	tag18	tag19	taginf-Scientific-Evidence
1825617
18258281
18258603	mode14	mode21	mode8	modeinf-Mode-of-Action
18261754	mode14	mode17	mode18	mode21	mode28	mode8	modeinf-Mode-of-Action
18261755	mode15	mode28	mode8	modeinf-Mode-of-Action	tag18	tag19	taginf-Scientific-Evidence
18261764
18262598
18266326
18272299
18275979	mode12	mode15	mode25	mode28	mode8	modeinf-Mode-of-Action
18280545
18281164	mode14	mode15	mode21	mode25	mode26	mode28	mode8	modeinf-Mode-of-Action
18281257	tag7	taginf-Scientific-Evidence
18281258
18284931
18288313	mode12	mode18	mode19	mode25	mode8	modeinf-Mode-of-Action
18288314
18288317
18288323	tag1	tag2	taginf-Scientific-Evidence
18289642
18289803	mode17	mode18	mode21	mode23	mode28	mode8	modeinf-Mode-of-Action	tag18	tag19	tag7	taginf-Scientific-Evidence
18291442
18295293	mode21	mode23	mode8	modeinf-Mode-of-Action	tag14	tag7	taginf-Scientific-Evidence
18295301
18295302
18295947
18296683	mode0	mode6	modeinf-Mode-of-Action	tag1	tag2	taginf-Scientific-Evidence
18304598	mode14	mode21	mode8	modeinf-Mode-of-Action
18308700
18308702
18314159
18321869	mode28	mode29	mode8	modeinf-Mode-of-Action
18325566
18325696	mode0	mode14	mode18	mode21	mode7	mode8	mode9	modeinf-Mode-of-Action
18328521	mode13	mode14	mode21	mode8	modeinf-Mode-of-Action
18329192
18329681	mode17	mode18	mode28	mode8	modeinf-Mode-of-Action
18331748
18335097
18335102	mode21	mode23	mode8	modeinf-Mode-of-Action
18336851
18336854	mode10	mode14	mode18	mode21	mode28	mode8	mode9	modeinf-Mode-of-Action
18336856	tag1	tag3	taginf-Scientific-Evidence
18339841	tag11	tag7	taginf-Scientific-Evidence
18339873	mode10	mode13	mode14	mode15	mode21	mode28	mode8	modeinf-Mode-of-Action
18339876	mode15	mode28	mode8	modeinf-Mode-of-Action	tag1	tag2	taginf-Scientific-Evidence
18342339	mode0	mode14	mode18	mode2	mode21	mode3	mode7	mode8	mode9	modeinf-Mode-of-Action
18343893	mode15	mode28	mode8	modeinf-Mode-of-Action	tag7	taginf-Scientific-Evidence
18353411
18358643	mode15	mode28	mode8	modeinf-Mode-of-Action
18369597	mode15	mode28	mode8	modeinf-Mode-of-Action
18377941	mode14	mode21	mode8	modeinf-Mode-of-Action
18377958
18381354	tag1	taginf-Scientific-Evidence
18381411	mode13	mode14	mode21	mode8	modeinf-Mode-of-Action	tag1	tag2	taginf-Scientific-Evidence
18381416	mode28	mode29	mode8	modeinf-Mode-of-Action
18381438	mode11	mode14	mode15	mode18	mode21	mode28	mode8	modeinf-Mode-of-Action
18384980
18385208
18387645	mode14	mode15	mode18	mode21	mode28	mode8	mode9	modeinf-Mode-of-Action
18394669
18394683
18396267
18402469
18406447
18406548
18407307	mode14	mode21	mode25	mode26	mode8	modeinf-Mode-of-Action
18407308
18407317
18407320
18414623	mode15	mode28	mode8	modeinf-Mode-of-Action	tag1	tag2	tag5	taginf-Scientific-Evidence
18414634	tag1	tag3	tag6	taginf-Scientific-Evidence
18414636	mode25	mode26	mode8	modeinf-Mode-of-Action
18414637	mode25	mode27	mode8	modeinf-Mode-of-Action
18414638	mode13	mode14	mode21	mode25	mode26	mode8	modeinf-Mode-of-Action	tag1	taginf-Scientific-Evidence
18414639
18417180	mode15	mode28	mode8	modeinf-Mode-of-Action
18418863	tag15	tag7	taginf-Scientific-Evidence
18433815
18433817	mode21	mode23	mode8	modeinf-Mode-of-Action	tag1	tag6	taginf-Scientific-Evidence
18433835
18433838
18434241	tag18	taginf-Scientific-Evidence
18439752	mode14	mode21	mode8	modeinf-Mode-of-Action
18440597
18441342	tag1	tag5	taginf-Scientific-Evidence
18445619
18448484	mode15	mode28	mode29	mode8	modeinf-Mode-of-Action	taginf-Scientific-Evidence
18463101	mode14	mode15	mode21	mode28	mode8	modeinf-Mode-of-Action
18465118	mode15	mode21	mode23	mode28	mode8	modeinf-Mode-of-Action
18466957
18467041	mode15	mode18	mode28	mode8	mode9	modeinf-Mode-of-Action
1847321	mode0	mode3	modeinf-Mode-of-Action
18477685
18479810	mode12	mode25	mode8	modeinf-Mode-of-Action
18482805	mode13	mode18	mode21	mode28	mode29	mode8	mode9	modeinf-Mode-of-Action
18485624
18485628	mode0	mode10	mode14	mode21	mode28	mode3	mode4	mode7	mode8	modeinf-Mode-of-Action
18486177
18486965
18493746	mode21	mode23	mode8	modeinf-Mode-of-Action
1849470	mode13	mode21	mode8	modeinf-Mode-of-Action
18495192
18495216
18499231
18499232
18499340	mode28	mode29	mode8	modeinf-Mode-of-Action
18499699	mode15	mode17	mode18	mode28	mode8	modeinf-Mode-of-Action
18501396	mode13	mode14	mode15	mode21	mode28	mode8	modeinf-Mode-of-Action
18501399	mode14	mode18	mode21	mode8	mode9	modeinf-Mode-of-Action
18501883	mode12	mode25	mode8	modeinf-Mode-of-Action
18510365
18511430	tag1	tag5	taginf-Scientific-Evidence
18512965	mode18	mode8	mode9	modeinf-Mode-of-Action
18513855	mode0	mode3	mode5	modeinf-Mode-of-Action
18514262
18515022
18524759
18528686	tag13	tag7	taginf-Scientific-Evidence
18534654	mode25	mode26	mode8	modeinf-Mode-of-Action	tag7	taginf-Scientific-Evidence
18538363	mode10	mode21	mode28	mode8	modeinf-Mode-of-Action
18538375
18538754
18538921	mode14	mode21	mode8	modeinf-Mode-of-Action
18539077	mode0	mode1	mode11	mode15	mode18	mode28	mode8	modeinf-Mode-of-Action
18539383	mode13	mode14	mode15	mode18	mode21	mode28	mode8	mode9	modeinf-Mode-of-Action
18539913
18544561	mode0	mode3	mode4	modeinf-Mode-of-Action
18547066	mode0	mode10	mode2	mode21	mode28	mode8	modeinf-Mode-of-Action
18552368
18554686
18554780
18555504
18556036
18556047
18558423
18558727	mode0	mode1	mode10	mode12	mode18	mode21	mode25	mode28	mode8	mode9	modeinf-Mode-of-Action
18559491
18560523	taginf-Scientific-Evidence
18560529	mode21	mode23	mode8	modeinf-Mode-of-Action
18560532
18560533	mode13	mode15	mode21	mode24	mode28	mode8	modeinf-Mode-of-Action
18560534
18560540
18561905
18571633	mode18	mode8	mode9	modeinf-Mode-of-Action
18579105
18579269	taginf-Scientific-Evidence
18579321
18582542	mode10	mode13	mode21	mode28	mode8	modeinf-Mode-of-Action
18584852	taginf-Scientific-Evidence
18585445
18585474	mode0	mode18	mode7	mode8	mode9	modeinf-Mode-of-Action
18586044
18586230
18588996	tag1	tag6	taginf-Scientific-Evidence
18593937	mode15	mode28	mode8	modeinf-Mode-of-Action
18597498
18597805
1860158	mode15	mode28	mode8	modeinf-Mode-of-Action	tag11	tag12	tag7	taginf-Scientific-Evidence
18602676
18602772
18602973	mode21	mode23	mode25	mode26	mode8	modeinf-Mode-of-Action
18606429
18619636	mode0	mode1	mode11	mode15	mode18	mode28	mode8	mode9	modeinf-Mode-of-Action
18619986
18621066	mode18	mode8	mode9	modeinf-Mode-of-Action	tag1	tag4	tag5	taginf-Scientific-Evidence
18629305	mode14	mode15	mode18	mode21	mode28	mode8	mode9	modeinf-Mode-of-Action
18629314	mode14	mode21	mode8	modeinf-Mode-of-Action
18629320	tag1	tag3	taginf-Scientific-Evidence
18629322
18630931
18632621	mode25	mode27	mode8	modeinf-Mode-of-Action
18632727	mode10	mode18	mode21	mode28	mode8	mode9	modeinf-Mode-of-Action
18634816
18634861
18636241	mode14	mode21	mode8	modeinf-Mode-of-Action
18640132	mode28	mode29	mode8	modeinf-Mode-of-Action
18640141	mode18	mode8	mode9	modeinf-Mode-of-Action	tag1	taginf-Scientific-Evidence
18640142	mode13	mode18	mode21	mode8	mode9	modeinf-Mode-of-Action	tag1	tag2	tag6	taginf-Scientific-Evidence
18647617
18648087
18654764	mode13	mode21	mode8	modeinf-Mode-of-Action
18657302	tag1	taginf-Scientific-Evidence
18657303
18660548	mode21	mode23	mode8	modeinf-Mode-of-Action
18671993	mode18	mode8	mode9	modeinf-Mode-of-Action	taginf-Scientific-Evidence
18674524
18675332	mode13	mode21	mode8	modeinf-Mode-of-Action
18676869	tag1	tag2	taginf-Scientific-Evidence
18682255	tag1	tag6	taginf-Scientific-Evidence
18684489
18684775
18691609	mode12	mode21	mode23	mode25	mode26	mode8	modeinf-Mode-of-Action
18691740
18706676
18706920
18707137	mode0	mode11	mode18	mode7	mode8	mode9	modeinf-Mode-of-Action
18707753
18708132
18709164	tag1	tag3	taginf-Scientific-Evidence
18728046	mode10	mode13	mode14	mode21	mode28	mode8	modeinf-Mode-of-Action	tag11	tag13	tag7	taginf-Scientific-Evidence
18729329	mode0	mode1	mode11	mode18	mode8	modeinf-Mode-of-Action
18752837
18755257	taginf-Scientific-Evidence
18757430	mode15	mode28	mode8	modeinf-Mode-of-Action
1875908	mode12	mode25	mode8	modeinf-Mode-of-Action
18760447
18762178	mode21	mode23	mode8	modeinf-Mode-of-Action
18775419	mode10	mode21	mode28	mode8	modeinf-Mode-of-Action
18778849
18779381	tag1	tag6	tag7	taginf-Scientific-Evidence
18779384
18789815
18790520
18791180	mode10	mode18	mode21	mode28	mode8	mode9	modeinf-Mode-of-Action
18793794
18795156	mode15	mode18	mode28	mode8	mode9	modeinf-Mode-of-Action
18795167
18795168	mode12	mode25	mode8	modeinf-Mode-of-Action
18801558
18804847
18815122	mode0	mode10	mode21	mode28	mode8	modeinf-Mode-of-Action
18819746	mode28	mode29	mode8	modeinf-Mode-of-Action
18820284	mode21	mode23	mode8	modeinf-Mode-of-Action	tag13	tag7	taginf-Scientific-Evidence
18822301	mode0	mode3	mode6	modeinf-Mode-of-Action	tag7	taginf-Scientific-Evidence
18822310	mode15	mode28	mode8	modeinf-Mode-of-Action
18824019
18829531	mode13	mode21	mode8	modeinf-Mode-of-Action
18829568	mode28	mode29	mode8	modeinf-Mode-of-Action
18834867	mode14	mode18	mode21	mode8	mode9	modeinf-Mode-of-Action
18835339	mode15	mode28	mode8	modeinf-Mode-of-Action
18835402
18842289
18842620
18843480	taginf-Scientific-Evidence
18845316
18845559	mode28	mode29	mode8	modeinf-Mode-of-Action
18848534	mode18	mode8	mode9	modeinf-Mode-of-Action	tag14	tag7	taginf-Scientific-Evidence
18922898	mode13	mode14	mode15	mode21	mode28	mode8	modeinf-Mode-of-Action
18922899	mode15	mode28	mode8	modeinf-Mode-of-Action	tag1	tag11	tag2	tag7	taginf-Scientific-Evidence
1892813
18929442	mode10	mode13	mode14	mode15	mode21	mode28	mode8	modeinf-Mode-of-Action
18929588	mode13	mode14	mode15	mode18	mode21	mode25	mode26	mode28	mode8	mode9	modeinf-Mode-of-Action	tag18	taginf-Scientific-Evidence
1893515	mode13	mode16	mode21	mode8	modeinf-Mode-of-Action
18940264	mode0	mode3	mode4	modeinf-Mode-of-Action
18941575
18948129	mode21	mode23	mode8	modeinf-Mode-of-Action
18948302	mode25	mode26	mode8	modeinf-Mode-of-Action
18952116
18952257
18952595	mode14	mode17	mode18	mode21	mode28	mode8	mode9	modeinf-Mode-of-Action
18974089	tag11	tag14	tag7	taginf-Scientific-Evidence
18974090	mode13	mode14	mode21	mode8	modeinf-Mode-of-Action
18974130	mode13	mode14	mode21	mode24	mode25	mode27	mode8	modeinf-Mode-of-Action
18976679	tag1	tag6	taginf-Scientific-Evidence
18976853	mode10	mode18	mode19	mode21	mode28	mode8	modeinf-Mode-of-Action
18977016	mode14	mode15	mode21	mode28	mode8	modeinf-Mode-of-Action
18990726
18992921	mode18	mode8	mode9	modeinf-Mode-of-Action
18996220	mode0	mode13	mode15	mode18	mode21	mode28	mode7	mode8	mode9	modeinf-Mode-of-Action
19004474
19010515
19010516
19010517
19010883	mode15	mode28	mode8	modeinf-Mode-of-Action	taginf-Scientific-Evidence
19010905	tag12	tag7	taginf-Scientific-Evidence
19010910	mode28	mode29	mode8	modeinf-Mode-of-Action	tag1	tag2	taginf-Scientific-Evidence
19013015	mode12	mode25	mode28	mode29	mode8	modeinf-Mode-of-Action
19020865	mode18	mode8	mode9	modeinf-Mode-of-Action
19022236	mode15	mode21	mode23	mode28	mode8	modeinf-Mode-of-Action
19023562
19027142	tag1	taginf-Scientific-Evidence
19028507	mode14	mode15	mode21	mode28	mode8	modeinf-Mode-of-Action
19028555	mode15	mode21	mode23	mode28	mode8	modeinf-Mode-of-Action
19031421	mode13	mode18	mode21	mode8	mode9	modeinf-Mode-of-Action	tag1	tag5	taginf-Scientific-Evidence
19033395	mode15	mode18	mode19	mode21	mode23	mode28	mode8	mode9	modeinf-Mode-of-Action
19036409
19036410
19037090	mode15	mode28	mode29	mode8	modeinf-Mode-of-Action
19038280	mode21	mode23	mode8	modeinf-Mode-of-Action
19041379
19041419	mode0	mode6	modeinf-Mode-of-Action
19041697	mode12	mode13	mode15	mode21	mode25	mode28	mode8	modeinf-Mode-of-Action
19041731	mode0	mode15	mode28	mode3	mode4	mode8	modeinf-Mode-of-Action
1904618
19046597
19047495	mode0	modeinf-Mode-of-Action
19049859	mode18	mode8	mode9	modeinf-Mode-of-Action
19054545
19054610	mode25	mode27	mode8	modeinf-Mode-of-Action
19056935
19057693	tag7	taginf-Scientific-Evidence
19057699
19058834
19059425	mode15	mode28	mode8	modeinf-Mode-of-Action
19061910	mode15	mode28	mode29	mode8	modeinf-Mode-of-Action
19070657	mode21	mode23	mode8	modeinf-Mode-of-Action
19073202	mode18	mode8	mode9	modeinf-Mode-of-Action	tag14	tag15	tag7	taginf-Scientific-Evidence
19074762
19074891	mode14	mode18	mode21	mode8	mode9	modeinf-Mode-of-Action
1907660
19079709
19079711	tag1	taginf-Scientific-Evidence
19079714
19079716	tag1	taginf-Scientific-Evidence
19079717	tag1	tag2	taginf-Scientific-Evidence
19084030
19095001
19095002
19099400	mode18	mode25	mode26	mode8	mode9	modeinf-Mode-of-Action
19100278
19103460	tag1	tag5	taginf-Scientific-Evidence
19108873
19111388	mode13	mode14	mode15	mode21	mode28	mode8	modeinf-Mode-of-Action
19117593
19117987	mode15	mode21	mode24	mode28	mode29	mode8	modeinf-Mode-of-Action
19121332	mode21	mode22	mode8	modeinf-Mode-of-Action
19121333
19126599	mode18	mode8	mode9	modeinf-Mode-of-Action
19133283
19135076	mode14	mode18	mode21	mode8	mode9	modeinf-Mode-of-Action
19136475	mode11	mode18	mode25	mode26	mode8	modeinf-Mode-of-Action
19146383	mode0	mode10	mode11	mode18	mode2	mode21	mode28	mode8	modeinf-Mode-of-Action
19147557	mode13	mode21	mode28	mode29	mode8	modeinf-Mode-of-Action
19147571
19152382	mode0	mode1	mode3	mode4	modeinf-Mode-of-Action
19152805
19155049
19155050
19155124	tag1	tag2	taginf-Scientific-Evidence
19155313	mode28	mode29	mode8	modeinf-Mode-of-Action
19159621	mode14	mode15	mode18	mode21	mode28	mode8	mode9	modeinf-Mode-of-Action
19162301
19165394
19167025
19167370	mode0	mode6	modeinf-Mode-of-Action
19167414
19167415	tag1	taginf-Scientific-Evidence
19167470	mode25	mode26	mode8	modeinf-Mode-of-Action	tag1	tag3	taginf-Scientific-Evidence
19167471	mode15	mode28	mode8	modeinf-Mode-of-Action	tag15	tag7	taginf-Scientific-Evidence
19167514	mode0	mode6	modeinf-Mode-of-Action	tag20	taginf-Scientific-Evidence
19168279
19168569	mode15	mode28	mode8	modeinf-Mode-of-Action	tag11	tag7	taginf-Scientific-Evidence
19176369	mode13	mode14	mode15	mode21	mode28	mode8	modeinf-Mode-of-Action
19176385
1918248
19187952
19190342	mode10	mode21	mode28	mode8	modeinf-Mode-of-Action
19190346	mode15	mode28	mode29	mode8	modeinf-Mode-of-Action
19193734	mode14	mode21	mode8	modeinf-Mode-of-Action
19198805
19201079
19201780
19201781	mode0	mode1	mode11	mode18	mode28	mode29	mode8	modeinf-Mode-of-Action
19211134
19212760
19215965
19217143
19217207	mode14	mode21	mode8	modeinf-Mode-of-Action
19217647
19218331
19221000	mode13	mode21	mode28	mode29	mode8	modeinf-Mode-of-Action
19223061
19223662
19232459	mode11	mode13	mode14	mode15	mode18	mode21	mode28	mode29	mode8	modeinf-Mode-of-Action
19232676
19232680
19233221	mode13	mode14	mode21	mode8	modeinf-Mode-of-Action
19237549	mode25	mode26	mode8	modeinf-Mode-of-Action
19265716	mode21	mode23	mode8	modeinf-Mode-of-Action
19268341
19270784	mode10	mode12	mode14	mode21	mode25	mode28	mode8	modeinf-Mode-of-Action
19270785	tag1	taginf-Scientific-Evidence
19270787	tag1	taginf-Scientific-Evidence
19270796	mode28	mode29	mode8	modeinf-Mode-of-Action	tag1	tag3	taginf-Scientific-Evidence
19270801
19275955
19276365	mode15	mode28	mode29	mode8	modeinf-Mode-of-Action
19279074
19299418
1930264
19303625
19329758	mode28	mode29	mode8	modeinf-Mode-of-Action
19330886
19337501
19337508	mode15	mode28	mode8	modeinf-Mode-of-Action	tag1	tag3	taginf-Scientific-Evidence
19337516
19337522	tag1	tag5	taginf-Scientific-Evidence
19341753	mode10	mode21	mode28	mode8	modeinf-Mode-of-Action
19342080
19344934
19359593	mode17	mode18	mode28	mode8	mode9	modeinf-Mode-of-Action
19361541
19361837	mode0	mode11	mode18	mode8	modeinf-Mode-of-Action
19362327
19367690	mode15	mode18	mode28	mode8	mode9	modeinf-Mode-of-Action
19367694
19371599	mode14	mode21	mode8	modeinf-Mode-of-Action
19371607
19371612	tag1	tag6	taginf-Scientific-Evidence
19371613	mode14	mode21	mode8	modeinf-Mode-of-Action
19371616	tag1	tag5	taginf-Scientific-Evidence
19371619	tag1	tag3	taginf-Scientific-Evidence
19371620	mode28	mode29	mode8	modeinf-Mode-of-Action
19371625	mode12	mode15	mode25	mode28	mode8	modeinf-Mode-of-Action
19371626	mode21	mode23	mode8	modeinf-Mode-of-Action
19371632
19374345
19375826
19376847	mode14	mode21	mode25	mode26	mode8	modeinf-Mode-of-Action
19379801
19382341
19386250	tag18	taginf-Scientific-Evidence
19393337	mode0	mode3	mode4	mode5	modeinf-Mode-of-Action
19397276
19409406
19409458	mode15	mode28	mode29	mode8	modeinf-Mode-of-Action	tag11	tag7	taginf-Scientific-Evidence
19410594
19411089
19414064	mode18	mode8	mode9	modeinf-Mode-of-Action
19414515
19417133	mode28	mode29	mode8	modeinf-Mode-of-Action
19419753
19420015	mode12	mode25	mode8	modeinf-Mode-of-Action
19427024	taginf-Scientific-Evidence
19427674
19428342	mode18	mode8	mode9	modeinf-Mode-of-Action
19428343	mode18	mode8	mode9	modeinf-Mode-of-Action
19428345	mode14	mode18	mode21	mode8	mode9	modeinf-Mode-of-Action
19429231
19429237	mode11	mode18	mode8	modeinf-Mode-of-Action	tag1	tag2	taginf-Scientific-Evidence
19429247	mode15	mode18	mode28	mode8	mode9	modeinf-Mode-of-Action
19429254	mode10	mode13	mode21	mode28	mode8	modeinf-Mode-of-Action
19429257	mode15	mode18	mode28	mode8	mode9	modeinf-Mode-of-Action
19429259	mode25	mode26	mode8	modeinf-Mode-of-Action
19429262	mode15	mode18	mode28	mode8	mode9	modeinf-Mode-of-Action
19429265	mode14	mode18	mode21	mode24	mode8	mode9	modeinf-Mode-of-Action
19433269	mode14	mode18	mode21	mode8	mode9	modeinf-Mode-of-Action
19433272	mode18	mode8	mode9	modeinf-Mode-of-Action
19440495
19440504
19440505
19440506
19442655	mode10	mode14	mode21	mode28	mode8	modeinf-Mode-of-Action
19442679	mode10	mode14	mode18	mode21	mode28	mode8	mode9	modeinf-Mode-of-Action
19446242	mode10	mode18	mode21	mode28	mode8	mode9	modeinf-Mode-of-Action
19446249
19446573
19447165	mode21	mode23	mode8	modeinf-Mode-of-Action
19450615	mode18	mode21	mode24	mode8	mode9	modeinf-Mode-of-Action
19457607	mode13	mode14	mode15	mode21	mode28	mode8	modeinf-Mode-of-Action
19460394	mode14	mode18	mode21	mode8	mode9	modeinf-Mode-of-Action
19463925
19465042	mode10	mode14	mode21	mode28	mode8	modeinf-Mode-of-Action
19467302
19472316	mode0	mode1	mode11	mode18	mode3	mode4	mode8	modeinf-Mode-of-Action
19473692
19474220	mode15	mode21	mode23	mode28	mode8	modeinf-Mode-of-Action
19475715	mode13	mode14	mode15	mode18	mode21	mode28	mode8	mode9	modeinf-Mode-of-Action
19476972
19479013	mode13	mode21	mode8	modeinf-Mode-of-Action
19479015	tag1	taginf-Scientific-Evidence
19479018
19479021
19479022
19479023
19479025
19479026
19479027
19479028	tag1	taginf-Scientific-Evidence
19479238
19480391
19481339	mode13	mode15	mode21	mode28	mode8	modeinf-Mode-of-Action
19481886
19494032
19497421	mode15	mode18	mode21	mode23	mode28	mode8	mode9	modeinf-Mode-of-Action
19500631	taginf-Scientific-Evidence
19501186	mode0	mode18	mode19	mode3	mode4	mode8	modeinf-Mode-of-Action
19502548	mode13	mode21	mode23	mode8	modeinf-Mode-of-Action
19505712
19520416
19520675	mode14	mode15	mode21	mode23	mode28	mode8	modeinf-Mode-of-Action
19523480	mode12	mode25	mode8	modeinf-Mode-of-Action
19523970	mode14	mode18	mode21	mode8	mode9	modeinf-Mode-of-Action
19524878
19535129
19536524	mode14	mode18	mode21	mode8	mode9	modeinf-Mode-of-Action
19538980	mode0	mode14	mode15	mode18	mode21	mode28	mode29	mode7	mode8	mode9	modeinf-Mode-of-Action
19538983	tag1	tag3	tag6	taginf-Scientific-Evidence
19539015	mode15	mode28	mode8	modeinf-Mode-of-Action
19540566
19540567
19540908	tag1	tag5	taginf-Scientific-Evidence
19545645	mode0	mode3	mode5	modeinf-Mode-of-Action
19552941	mode18	mode8	mode9	modeinf-Mode-of-Action
19552942
19559464
19559774	mode15	mode28	mode8	modeinf-Mode-of-Action
19560527
19573547
19574408	taginf-Scientific-Evidence
19577553	mode15	mode28	mode29	mode8	modeinf-Mode-of-Action
19590677	tag11	tag12	tag13	tag7	taginf-Scientific-Evidence
19590682	mode13	mode14	mode21	mode8	modeinf-Mode-of-Action	tag11	tag7	taginf-Scientific-Evidence
19590685	mode12	mode13	mode21	mode25	mode8	modeinf-Mode-of-Action
19590694	mode25	mode26	mode8	modeinf-Mode-of-Action
19595751	mode0	mode1	mode14	mode21	mode7	mode8	modeinf-Mode-of-Action	tag13	tag7	taginf-Scientific-Evidence
19607932	mode0	mode3	mode4	modeinf-Mode-of-Action
19616567	mode14	mode15	mode18	mode21	mode28	mode8	mode9	modeinf-Mode-of-Action
19622774	mode14	mode21	mode8	modeinf-Mode-of-Action
19627084
19631675
19635583	mode18	mode8	mode9	modeinf-Mode-of-Action	tag1	tag6	taginf-Scientific-Evidence
19635755	mode11	mode18	mode8	mode9	modeinf-Mode-of-Action
19646736
19651428
19654912	mode12	mode13	mode15	mode21	mode25	mode28	mode8	modeinf-Mode-of-Action
19654913
19654921	mode13	mode21	mode25	mode26	mode8	modeinf-Mode-of-Action
19660573	mode0	mode2	modeinf-Mode-of-Action
19665170
19665171
19665456	mode12	mode25	mode8	modeinf-Mode-of-Action
19666959	mode25	mode26	mode8	modeinf-Mode-of-Action
19672411	taginf-Scientific-Evidence
19674772
19675144	tag13	tag14	tag7	taginf-Scientific-Evidence
19675145	mode25	mode26	mode8	modeinf-Mode-of-Action
19682479	mode0	mode17	mode18	mode2	mode28	mode8	mode9	modeinf-Mode-of-Action
19682480	mode14	mode18	mode21	mode8	mode9	modeinf-Mode-of-Action
19684285	mode21	mode23	mode25	mode26	mode8	modeinf-Mode-of-Action
19686715	tag18	tag19	taginf-Scientific-Evidence
19686770	tag1	tag2	taginf-Scientific-Evidence
19686823	mode10	mode18	mode21	mode28	mode8	mode9	modeinf-Mode-of-Action	tag18	tag19	taginf-Scientific-Evidence
19691357	mode28	mode29	mode8	modeinf-Mode-of-Action
19692669	mode21	mode23	mode8	modeinf-Mode-of-Action
19695276	mode14	mode21	mode8	modeinf-Mode-of-Action
19695277
19696165	tag11	tag7	taginf-Scientific-Evidence
19699220	mode28	mode29	mode8	modeinf-Mode-of-Action
19700606	mode0	mode1	mode14	mode15	mode21	mode28	mode6	mode7	mode8	modeinf-Mode-of-Action	taginf-Scientific-Evidence
19703529	mode12	mode25	mode8	modeinf-Mode-of-Action
19703704
1970763	mode13	mode21	mode8	modeinf-Mode-of-Action	tag12	tag7	taginf-Scientific-Evidence
1971196	mode16	mode21	mode8	modeinf-Mode-of-Action	tag11	tag12	tag7	taginf-Scientific-Evidence
19716834	mode15	mode28	mode8	modeinf-Mode-of-Action
19716839	mode21	mode8	modeinf-Mode-of-Action
19720055	mode14	mode15	mode18	mode21	mode28	mode8	mode9	modeinf-Mode-of-Action
19735706
19750107	mode21	mode23	mode8	modeinf-Mode-of-Action
19751709	mode15	mode28	mode8	modeinf-Mode-of-Action
19755659	mode17	mode18	mode28	mode8	modeinf-Mode-of-Action
19755661	mode15	mode21	mode23	mode28	mode8	modeinf-Mode-of-Action
19759094	mode15	mode21	mode23	mode28	mode8	modeinf-Mode-of-Action
19766177
1981508
1985784	mode16	mode21	mode8	modeinf-Mode-of-Action	tag12	tag7	taginf-Scientific-Evidence
1988110	mode13	mode21	mode25	mode26	mode8	modeinf-Mode-of-Action
1988180	mode25	mode26	mode8	modeinf-Mode-of-Action
2004363	mode16	mode18	mode21	mode8	mode9	modeinf-Mode-of-Action
2040027	mode16	mode21	mode8	modeinf-Mode-of-Action
2160320	mode15	mode21	mode28	mode8	modeinf-Mode-of-Action
2168285	mode11	mode18	mode8	modeinf-Mode-of-Action
2170010	mode11	mode18	mode8	modeinf-Mode-of-Action
2170047	mode15	mode28	mode8	modeinf-Mode-of-Action
2225320	mode16	mode21	mode8	modeinf-Mode-of-Action	tag11	tag14	tag7	taginf-Scientific-Evidence
2306099
2306725
2306726
2334922	mode12	mode25	mode8	modeinf-Mode-of-Action
2342515	mode0	mode18	mode7	mode8	mode9	modeinf-Mode-of-Action
2350230	mode14	mode18	mode19	mode21	mode8	modeinf-Mode-of-Action
2369122
2372875
2403857	mode16	mode21	mode8	modeinf-Mode-of-Action	tag20	taginf-Scientific-Evidence
2435263	mode13	mode14	mode21	mode8	modeinf-Mode-of-Action
2446797	mode13	mode21	mode8	modeinf-Mode-of-Action
2465819	mode25	mode26	mode27	mode8	modeinf-Mode-of-Action
2473851	mode13	mode16	mode21	mode8	modeinf-Mode-of-Action
2499080	mode16	mode21	mode8	modeinf-Mode-of-Action
2501029	mode17	mode18	mode28	mode8	modeinf-Mode-of-Action	tag11	tag13	tag7	taginf-Scientific-Evidence
2510368	taginf-Scientific-Evidence
2565171	mode13	mode21	mode8	modeinf-Mode-of-Action	tag11	tag12	tag7	taginf-Scientific-Evidence
2579476	mode16	mode21	mode8	modeinf-Mode-of-Action
2752381
2752524	mode13	mode21	mode8	modeinf-Mode-of-Action
2807773	mode13	mode21	mode25	mode26	mode8	modeinf-Mode-of-Action
2815084	mode16	mode21	mode8	modeinf-Mode-of-Action
2860980	tag12	tag7	taginf-Scientific-Evidence
2862989	mode16	mode21	mode8	modeinf-Mode-of-Action
2868998	mode21	mode8	modeinf-Mode-of-Action	tag11	tag12	tag7	taginf-Scientific-Evidence
2871946	tag12	tag7	taginf-Scientific-Evidence
2882987
2889525	mode13	mode21	mode8	modeinf-Mode-of-Action	tag12	tag13	tag7	taginf-Scientific-Evidence
2903032
2916237	mode16	mode18	mode21	mode8	mode9	modeinf-Mode-of-Action
2917345	mode11	mode16	mode18	mode21	mode8	modeinf-Mode-of-Action
2919403	mode16	mode18	mode21	mode8	mode9	modeinf-Mode-of-Action	tag14	tag7	taginf-Scientific-Evidence
2973375	mode13	mode21	mode8	modeinf-Mode-of-Action
2985426	mode18	mode8	mode9	modeinf-Mode-of-Action
2996173
3067458
3124848
3136946
3155362	mode10	mode21	mode28	mode8	modeinf-Mode-of-Action
3191571	mode0	mode18	mode6	mode8	mode9	modeinf-Mode-of-Action
3214886	mode16	mode21	mode8	modeinf-Mode-of-Action
3262153
3286029	mode21	mode25	mode26	mode8	modeinf-Mode-of-Action
3354002	mode16	mode21	mode8	modeinf-Mode-of-Action
3359411	mode21	mode24	mode8	modeinf-Mode-of-Action
3376113	mode0	mode1	modeinf-Mode-of-Action
3402042
3421995
3439887	mode13	mode14	mode21	mode8	modeinf-Mode-of-Action
3457649
3474062	mode13	mode21	mode25	mode26	mode27	mode8	modeinf-Mode-of-Action
3621175	mode16	mode21	mode8	modeinf-Mode-of-Action
3629594	tag11	tag7	taginf-Scientific-Evidence
3664496
3739217
3769136	mode16	mode18	mode21	mode8	mode9	modeinf-Mode-of-Action
3787120	mode21	mode8	modeinf-Mode-of-Action	tag12	tag7	taginf-Scientific-Evidence
3802057	mode11	mode16	mode18	mode21	mode8	modeinf-Mode-of-Action
3816724	tag13	tag7	taginf-Scientific-Evidence
3884022	mode21	mode25	mode26	mode8	modeinf-Mode-of-Action	tag12	tag7	taginf-Scientific-Evidence
3925885
3947087
3947395
3949735
3961821
3966244	tag11	tag7	taginf-Scientific-Evidence
4027980	mode25	mode27	mode8	modeinf-Mode-of-Action
4028330	mode16	mode21	mode28	mode29	mode8	modeinf-Mode-of-Action
508414	mode18	mode8	mode9	modeinf-Mode-of-Action
516072	mode14	mode18	mode21	mode8	mode9	modeinf-Mode-of-Action
6129105
6135576	taginf-Scientific-Evidence
6140087	tag12	tag7	taginf-Scientific-Evidence
6146407	mode13	mode16	mode21	mode8	modeinf-Mode-of-Action
6149819	mode16	mode21	mode8	modeinf-Mode-of-Action
6165465	mode13	mode21	mode8	modeinf-Mode-of-Action	tag12	tag7	taginf-Scientific-Evidence
6317211
6329135	tag11	tag12	tag7	taginf-Scientific-Evidence
6333936	mode13	mode21	mode8	modeinf-Mode-of-Action
6383598	mode0	mode11	mode16	mode18	mode21	mode6	mode8	modeinf-Mode-of-Action
6418176
6432350
6488189
6494498	mode18	mode8	mode9	modeinf-Mode-of-Action
6623539	mode14	mode21	mode8	modeinf-Mode-of-Action
6628900	mode21	mode8	modeinf-Mode-of-Action	tag12	tag7	taginf-Scientific-Evidence
6707640
6729835	mode14	mode21	mode8	modeinf-Mode-of-Action	taginf-Scientific-Evidence
6845354	mode16	mode21	mode8	modeinf-Mode-of-Action
6848197	tag12	tag7	taginf-Scientific-Evidence
6873013	mode13	mode21	mode8	modeinf-Mode-of-Action	tag12	tag7	taginf-Scientific-Evidence
6883575	taginf-Scientific-Evidence
7080095	mode13	mode21	mode8	modeinf-Mode-of-Action
7089987
7226146
7273341	mode15	mode16	mode21	mode28	mode8	modeinf-Mode-of-Action
7285278
7292528	mode14	mode15	mode21	mode28	mode8	modeinf-Mode-of-Action
736793
7473608	mode15	mode28	mode8	modeinf-Mode-of-Action
7480886	mode25	mode26	mode8	modeinf-Mode-of-Action
7493554	mode12	mode25	mode8	modeinf-Mode-of-Action
7504201	mode0	mode25	mode26	mode6	mode8	modeinf-Mode-of-Action
7508087	mode0	mode13	mode21	mode3	mode5	mode8	modeinf-Mode-of-Action
7527602	tag18	tag19	taginf-Scientific-Evidence
7530622
7538896	tag11	tag12	tag7	taginf-Scientific-Evidence
7539165	tag13	tag7	taginf-Scientific-Evidence
7570595
7570603
7600539	mode13	mode16	mode21	mode8	modeinf-Mode-of-Action
7604398
7606732	mode13	mode14	mode21	mode8	modeinf-Mode-of-Action
7634391	mode13	mode14	mode16	mode21	mode8	modeinf-Mode-of-Action
7634419	tag18	taginf-Scientific-Evidence
7641179	mode14	mode21	mode8	modeinf-Mode-of-Action
7641194	mode17	mode18	mode28	mode8	modeinf-Mode-of-Action	tag1	tag2	taginf-Scientific-Evidence
7654141	mode10	mode21	mode28	mode8	modeinf-Mode-of-Action
7672012
7676445
7676450	mode25	mode26	mode8	modeinf-Mode-of-Action
7679949	mode15	mode28	mode8	modeinf-Mode-of-Action
7681524	mode0	mode10	mode16	mode21	mode28	mode3	mode4	mode5	mode8	modeinf-Mode-of-Action
7687798
7690896	mode0	mode3	mode5	modeinf-Mode-of-Action
7697804	mode0	mode15	mode28	mode6	mode8	modeinf-Mode-of-Action	tag11	tag7	taginf-Scientific-Evidence
7697825	mode15	mode28	mode8	modeinf-Mode-of-Action	tag18	taginf-Scientific-Evidence
7728761	mode0	mode1	mode15	mode28	mode7	mode8	modeinf-Mode-of-Action
7736456
7737136	mode0	mode3	modeinf-Mode-of-Action
7739616	mode10	mode11	mode13	mode18	mode21	mode28	mode8	modeinf-Mode-of-Action
7742800	mode10	mode21	mode28	mode8	modeinf-Mode-of-Action	tag11	tag7	taginf-Scientific-Evidence
7767971	tag11	tag7	taginf-Scientific-Evidence
7788856	mode14	mode15	mode16	mode21	mode28	mode8	modeinf-Mode-of-Action
7796407	mode11	mode18	mode8	modeinf-Mode-of-Action
7834638	mode13	mode15	mode21	mode28	mode8	modeinf-Mode-of-Action
7834793	mode13	mode17	mode18	mode21	mode28	mode8	modeinf-Mode-of-Action
7835227
7837977	mode0	mode6	modeinf-Mode-of-Action	tag20	taginf-Scientific-Evidence
7839375
7843118
7850788
7866993	mode15	mode28	mode8	modeinf-Mode-of-Action
7871541	mode16	mode21	mode8	modeinf-Mode-of-Action	tag18	tag19	taginf-Scientific-Evidence
7881827
7882354	mode17	mode18	mode28	mode8	modeinf-Mode-of-Action	tag11	tag7	taginf-Scientific-Evidence
7913410
7923103	mode10	mode21	mode28	mode8	modeinf-Mode-of-Action
7923167	mode10	mode21	mode28	mode8	modeinf-Mode-of-Action
7954421
7955063	mode0	mode13	mode15	mode21	mode28	mode6	mode8	modeinf-Mode-of-Action	tag11	tag7	taginf-Scientific-Evidence
7987823
8001222	mode13	mode16	mode21	mode8	modeinf-Mode-of-Action
8001237	mode21	mode8	modeinf-Mode-of-Action
8013414	mode13	mode16	mode21	mode8	modeinf-Mode-of-Action	tag12	tag7	taginf-Scientific-Evidence
8020165	mode16	mode21	mode22	mode8	modeinf-Mode-of-Action
8033091
8044782
8044794	mode15	mode28	mode8	modeinf-Mode-of-Action
8048065
8053924
8062225
8069853
8085273
8092930	tag13	tag7	taginf-Scientific-Evidence
8099311	mode13	mode16	mode21	mode8	modeinf-Mode-of-Action	tag12	tag7	taginf-Scientific-Evidence
8106146
8117918
8122277
8149483	mode21	mode8	modeinf-Mode-of-Action
8162569	mode16	mode21	mode8	modeinf-Mode-of-Action
8162573	mode13	mode15	mode21	mode28	mode8	modeinf-Mode-of-Action	tag18	tag19	taginf-Scientific-Evidence
8168091
8168170
8171426	mode10	mode13	mode17	mode18	mode21	mode28	mode8	modeinf-Mode-of-Action
8174132	mode15	mode17	mode18	mode28	mode8	modeinf-Mode-of-Action
8174134	mode13	mode15	mode21	mode28	mode8	modeinf-Mode-of-Action
8185644
8200067	tag12	tag7	taginf-Scientific-Evidence
8236248
8242852	mode21	mode22	mode8	modeinf-Mode-of-Action
8242872	mode16	mode21	mode8	modeinf-Mode-of-Action	tag12	tag7	taginf-Scientific-Evidence
8242878	mode13	mode16	mode21	mode8	modeinf-Mode-of-Action	tag12	tag7	taginf-Scientific-Evidence
8275479	mode11	mode18	mode8	modeinf-Mode-of-Action
8313539	mode15	mode16	mode21	mode28	mode8	modeinf-Mode-of-Action
8339247	mode21	mode24	mode8	modeinf-Mode-of-Action
8353842	mode13	mode21	mode8	modeinf-Mode-of-Action	tag11	tag13	tag7	taginf-Scientific-Evidence
8382554	mode10	mode11	mode18	mode21	mode28	mode8	modeinf-Mode-of-Action
8385570	mode0	mode25	mode3	mode8	modeinf-Mode-of-Action
8396251
8402670
8403205	mode0	mode13	mode14	mode21	mode3	mode8	modeinf-Mode-of-Action
8416733
8417815	mode15	mode28	mode8	modeinf-Mode-of-Action
8420948
8439947	mode21	mode8	modeinf-Mode-of-Action
8481899	mode21	mode24	mode8	modeinf-Mode-of-Action
8504165
8504425	mode11	mode18	mode8	modeinf-Mode-of-Action	tag1	tag2	taginf-Scientific-Evidence
8516764	mode13	mode14	mode16	mode21	mode8	modeinf-Mode-of-Action	tag14	tag7	taginf-Scientific-Evidence
8524345	mode0	mode3	mode4	modeinf-Mode-of-Action
8525500	mode0	mode13	mode21	mode3	mode8	modeinf-Mode-of-Action
8529197	mode13	mode21	mode8	modeinf-Mode-of-Action
8548746	mode16	mode21	mode8	modeinf-Mode-of-Action
8553370	mode14	mode21	mode8	modeinf-Mode-of-Action
8556709
8556715	mode18	mode8	mode9	modeinf-Mode-of-Action
8564921
8564984	mode21	mode8	modeinf-Mode-of-Action
8603361	tag11	tag12	tag7	taginf-Scientific-Evidence
8603392	mode21	mode24	mode8	modeinf-Mode-of-Action
8607144	mode16	mode21	mode8	modeinf-Mode-of-Action
8616810	taginf-Scientific-Evidence
8616822	mode13	mode21	mode8	modeinf-Mode-of-Action
8620476	mode15	mode25	mode26	mode28	mode8	modeinf-Mode-of-Action
8620565	mode15	mode16	mode21	mode28	mode8	modeinf-Mode-of-Action
8625310	mode0	mode11	mode18	mode6	mode8	modeinf-Mode-of-Action
8625942	mode0	mode3	mode4	modeinf-Mode-of-Action
8631005	mode14	mode17	mode18	mode21	mode28	mode8	modeinf-Mode-of-Action
8631015	mode11	mode18	mode8	modeinf-Mode-of-Action
8640819
8640945	mode15	mode28	mode8	modeinf-Mode-of-Action
8650692
8653697	mode17	mode18	mode28	mode8	modeinf-Mode-of-Action	tag7	taginf-Scientific-Evidence
8706009	mode11	mode13	mode18	mode21	mode8	modeinf-Mode-of-Action
8706012	mode15	mode21	mode24	mode28	mode8	modeinf-Mode-of-Action
8706020
8706245	tag11	tag7	taginf-Scientific-Evidence
8706260	mode15	mode28	mode8	modeinf-Mode-of-Action	tag12	tag7	taginf-Scientific-Evidence
8719904
8740538
8761418	mode13	mode14	mode16	mode21	mode8	modeinf-Mode-of-Action
8761438	tag7	taginf-Scientific-Evidence
8773178
8783811
8825686	mode15	mode28	mode8	modeinf-Mode-of-Action	tag18	tag19	taginf-Scientific-Evidence
8839049	mode0	mode2	modeinf-Mode-of-Action
8840961	mode17	mode18	mode28	mode8	modeinf-Mode-of-Action	tag11	tag12	tag7	taginf-Scientific-Evidence
8887448	mode15	mode16	mode21	mode28	mode8	modeinf-Mode-of-Action
8895755
8914623	mode16	mode21	mode8	modeinf-Mode-of-Action
8917671
8917680	mode14	mode21	mode8	modeinf-Mode-of-Action	tag18	taginf-Scientific-Evidence
8968046	mode21	mode24	mode8	modeinf-Mode-of-Action
8973603	tag11	tag7	taginf-Scientific-Evidence
8975762	mode18	mode19	mode8	modeinf-Mode-of-Action
8980699	mode0	mode2	modeinf-Mode-of-Action
9000566	mode13	mode14	mode21	mode8	modeinf-Mode-of-Action	tag11	tag7	taginf-Scientific-Evidence
9003537	mode14	mode15	mode16	mode21	mode28	mode8	modeinf-Mode-of-Action
9012487	mode14	mode21	mode25	mode8	modeinf-Mode-of-Action
9018084	mode11	mode14	mode18	mode21	mode8	modeinf-Mode-of-Action
9018094	mode13	mode21	mode8	modeinf-Mode-of-Action
9020922
9022132	mode15	mode28	mode8	modeinf-Mode-of-Action
9022150	mode25	mode26	mode8	modeinf-Mode-of-Action
9067546	tag7	taginf-Scientific-Evidence
9067547	mode25	mode26	mode8	modeinf-Mode-of-Action	tag11	tag7	taginf-Scientific-Evidence
9076656
9097974	tag11	tag12	tag7	taginf-Scientific-Evidence
9102217	mode14	mode21	mode8	modeinf-Mode-of-Action	tag1	tag11	tag5	tag7	taginf-Scientific-Evidence
9144450
9149129	mode13	mode15	mode21	mode28	mode8	modeinf-Mode-of-Action
9157988
9163687	tag11	tag7	taginf-Scientific-Evidence
9168252	mode0	mode2	modeinf-Mode-of-Action	tag7	taginf-Scientific-Evidence
9192801	mode15	mode28	mode8	modeinf-Mode-of-Action
9192825	mode13	mode14	mode15	mode17	mode18	mode21	mode28	mode8	modeinf-Mode-of-Action
9194407	mode13	mode21	mode8	modeinf-Mode-of-Action	tag11	tag12	tag7	taginf-Scientific-Evidence
9209685	mode15	mode16	mode21	mode28	mode8	modeinf-Mode-of-Action
9209689	mode10	mode14	mode21	mode25	mode26	mode28	mode8	modeinf-Mode-of-Action
9230200	mode17	mode18	mode28	mode8	modeinf-Mode-of-Action	tag11	tag7	taginf-Scientific-Evidence
9230286	mode13	mode21	mode8	modeinf-Mode-of-Action
9242459	mode14	mode21	mode8	modeinf-Mode-of-Action
9248632	mode10	mode21	mode28	mode8	modeinf-Mode-of-Action
9251722	mode0	mode10	mode16	mode21	mode28	mode8	modeinf-Mode-of-Action
9276648	mode0	mode6	modeinf-Mode-of-Action	tag11	tag7	taginf-Scientific-Evidence
9285038	mode25	mode26	mode8	modeinf-Mode-of-Action
9285040	mode16	mode18	mode21	mode8	mode9	modeinf-Mode-of-Action
9288794	mode14	mode21	mode8	modeinf-Mode-of-Action
9308899
9331087	mode17	mode18	mode28	mode8	modeinf-Mode-of-Action	tag11	tag7	taginf-Scientific-Evidence
9332696	mode0	mode18	mode19	mode6	mode8	modeinf-Mode-of-Action
9332704	mode0	mode18	mode19	mode6	mode8	modeinf-Mode-of-Action
9332831
9344459
9344886
9356303
9371501	mode0	mode6	modeinf-Mode-of-Action
9379909	mode0	mode3	mode4	mode6	mode7	modeinf-Mode-of-Action	tag20	taginf-Scientific-Evidence
9393754
9395208	mode0	mode6	modeinf-Mode-of-Action
9395232	mode13	mode14	mode16	mode21	mode24	mode8	modeinf-Mode-of-Action
9400746	mode18	mode8	mode9	modeinf-Mode-of-Action
9402948
9402949
9407953
9426050
9437526
9439738
9458091
9461024	mode25	mode26	mode8	modeinf-Mode-of-Action
9472691	mode14	mode16	mode21	mode8	modeinf-Mode-of-Action
9472698	mode14	mode17	mode18	mode21	mode28	mode8	modeinf-Mode-of-Action	tag7	taginf-Scientific-Evidence
9498278	tag12	tag7	taginf-Scientific-Evidence
9498280	mode14	mode16	mode21	mode8	modeinf-Mode-of-Action
9500186
9509414
9518474	taginf-Scientific-Evidence
9520140	mode16	mode21	mode8	modeinf-Mode-of-Action
9520352
9525282	mode12	mode15	mode25	mode28	mode8	modeinf-Mode-of-Action	tag14	tag7	taginf-Scientific-Evidence
9525288	mode0	mode2	modeinf-Mode-of-Action	tag7	taginf-Scientific-Evidence
9544615
9544695	mode14	mode21	mode8	modeinf-Mode-of-Action	tag14	tag7	taginf-Scientific-Evidence
9563469	mode13	mode14	mode15	mode21	mode28	mode8	modeinf-Mode-of-Action
9563480	mode14	mode21	mode8	modeinf-Mode-of-Action	tag11	tag12	tag7	taginf-Scientific-Evidence
9563643	tag14	tag7	taginf-Scientific-Evidence
9566728	tag18	taginf-Scientific-Evidence
9566755	tag18	tag19	taginf-Scientific-Evidence
9571985	tag18	taginf-Scientific-Evidence
9574808
9585071	tag11	tag18	tag19	tag7	taginf-Scientific-Evidence
9585265
9585470
9585471	mode0	mode12	mode2	mode25	mode8	modeinf-Mode-of-Action
9587015	tag18	taginf-Scientific-Evidence
9600335	mode25	mode26	mode8	modeinf-Mode-of-Action	tag1	tag2	taginf-Scientific-Evidence
9600693	mode0	mode6	modeinf-Mode-of-Action	tag21	taginf-Scientific-Evidence
9605764	mode18	mode8	mode9	modeinf-Mode-of-Action
9619863	mode0	mode7	modeinf-Mode-of-Action	tag10	tag7	taginf-Scientific-Evidence
9619864
9619865	mode13	mode21	mode8	modeinf-Mode-of-Action
9619871	mode14	mode21	mode8	modeinf-Mode-of-Action
9629616	mode14	mode21	mode8	modeinf-Mode-of-Action
9630010	mode10	mode21	mode25	mode26	mode28	mode8	modeinf-Mode-of-Action
9630454	tag1	tag14	tag6	tag7	taginf-Scientific-Evidence
9630465	tag14	tag7	taginf-Scientific-Evidence
9630466	mode0	mode2	modeinf-Mode-of-Action	tag10	tag7	taginf-Scientific-Evidence
9630843	mode12	mode25	mode28	mode29	mode8	modeinf-Mode-of-Action	tag18	taginf-Scientific-Evidence
9635416	tag1	tag7	taginf-Scientific-Evidence
9635592
9639685	mode0	mode6	modeinf-Mode-of-Action	tag10	tag7	taginf-Scientific-Evidence
9651541	mode0	mode6	modeinf-Mode-of-Action
9652787	tag12	tag14	tag7	taginf-Scientific-Evidence
9653059	mode13	mode15	mode21	mode28	mode8	modeinf-Mode-of-Action	tag12	tag7	taginf-Scientific-Evidence
9653069	tag18	taginf-Scientific-Evidence
9657282
9661906	tag11	tag12	tag13	tag7	taginf-Scientific-Evidence
9667740	mode0	mode6	modeinf-Mode-of-Action	tag10	tag7	taginf-Scientific-Evidence
9667752	mode0	mode10	mode15	mode21	mode28	mode29	mode8	modeinf-Mode-of-Action	tag18	tag19	taginf-Scientific-Evidence
9667754	mode18	mode8	mode9	modeinf-Mode-of-Action	tag11	tag7	taginf-Scientific-Evidence
9671539	mode0	mode2	modeinf-Mode-of-Action
9671547	mode0	mode2	modeinf-Mode-of-Action
9679565	mode12	mode18	mode25	mode8	mode9	modeinf-Mode-of-Action	taginf-Scientific-Evidence
9679971
9683175	mode0	mode13	mode15	mode21	mode28	mode7	mode8	modeinf-Mode-of-Action	tag14	tag7	taginf-Scientific-Evidence
9683176	mode14	mode21	mode28	mode29	mode8	modeinf-Mode-of-Action
9683182	mode14	mode15	mode21	mode28	mode8	modeinf-Mode-of-Action	tag12	tag14	tag7	taginf-Scientific-Evidence
9683285
9695179
9699654	mode17	mode18	mode28	mode8	modeinf-Mode-of-Action
9703482	mode16	mode21	mode8	modeinf-Mode-of-Action
9703483	tag11	tag7	taginf-Scientific-Evidence
9705754	tag18	taginf-Scientific-Evidence
9705900
9708883	mode13	mode14	mode16	mode21	mode22	mode8	modeinf-Mode-of-Action
9710951	tag18	taginf-Scientific-Evidence
9710954	mode0	mode3	modeinf-Mode-of-Action	tag11	tag7	taginf-Scientific-Evidence
9710955	mode28	mode29	mode8	modeinf-Mode-of-Action	tag11	tag7	taginf-Scientific-Evidence
9711811
9714329	tag12	tag7	taginf-Scientific-Evidence
9717515	mode0	mode2	modeinf-Mode-of-Action	tag7	taginf-Scientific-Evidence
9718740	taginf-Scientific-Evidence
9720140	mode13	mode21	mode8	modeinf-Mode-of-Action	tag11	tag13	tag7	taginf-Scientific-Evidence
9721869	mode13	mode21	mode8	modeinf-Mode-of-Action
9721871
9725997	mode0	modeinf-Mode-of-Action	tag18	taginf-Scientific-Evidence
9726007	mode18	mode8	mode9	modeinf-Mode-of-Action	tag14	tag21	tag7	taginf-Scientific-Evidence
9729363	mode0	mode3	mode5	modeinf-Mode-of-Action	tag18	taginf-Scientific-Evidence
9731508	mode11	mode18	mode28	mode29	mode8	modeinf-Mode-of-Action
9744528	mode17	mode18	mode28	mode8	modeinf-Mode-of-Action	tag11	tag7	taginf-Scientific-Evidence
9744538	mode13	mode14	mode21	mode8	modeinf-Mode-of-Action	tag12	tag14	tag7	taginf-Scientific-Evidence
9744539	mode13	mode21	mode8	modeinf-Mode-of-Action	tag7	taginf-Scientific-Evidence
9744545	tag10	tag12	tag14	tag7	taginf-Scientific-Evidence
9748485	mode0	mode2	modeinf-Mode-of-Action
9751277	tag11	tag7	taginf-Scientific-Evidence
9757018	mode0	mode1	mode7	modeinf-Mode-of-Action	tag14	tag7	taginf-Scientific-Evidence
9760282
9765071	tag14	tag7	taginf-Scientific-Evidence
9766655
9766666
9766675	mode14	mode21	mode8	modeinf-Mode-of-Action	tag1	tag11	tag7	taginf-Scientific-Evidence
9771920	mode13	mode14	mode16	mode21	mode8	modeinf-Mode-of-Action	tag18	taginf-Scientific-Evidence
9771925	mode15	mode28	mode8	modeinf-Mode-of-Action	tag11	tag12	tag7	taginf-Scientific-Evidence
9771938	tag10	tag11	tag7	taginf-Scientific-Evidence
9772092	mode18	mode8	mode9	modeinf-Mode-of-Action
9772195	mode12	mode25	mode8	modeinf-Mode-of-Action	tag18	tag19	taginf-Scientific-Evidence
9772204
9772211	tag11	tag12	tag7	taginf-Scientific-Evidence
9778309	mode0	mode6	modeinf-Mode-of-Action	tag21	taginf-Scientific-Evidence
9788581	tag7	taginf-Scientific-Evidence
9788896	mode18	mode8	mode9	modeinf-Mode-of-Action
9799186
9804932	mode0	mode3	mode4	mode5	modeinf-Mode-of-Action	tag1	tag5	taginf-Scientific-Evidence
9806150	mode14	mode18	mode21	mode8	mode9	modeinf-Mode-of-Action	tag18	taginf-Scientific-Evidence
9806153	mode13	mode14	mode21	mode8	modeinf-Mode-of-Action
9806161	mode0	mode6	modeinf-Mode-of-Action	tag21	taginf-Scientific-Evidence
9806163	mode0	mode13	mode18	mode21	mode7	mode8	mode9	modeinf-Mode-of-Action	tag12	tag7	taginf-Scientific-Evidence
9806169	tag10	tag12	tag7	taginf-Scientific-Evidence
9806427	mode14	mode21	mode8	modeinf-Mode-of-Action
9809995	mode14	mode18	mode21	mode8	mode9	modeinf-Mode-of-Action
9814438
9815194
9817083	tag18	tag7	taginf-Scientific-Evidence
9823324
9848108
9848122	mode0	mode13	mode15	mode2	mode21	mode28	mode8	modeinf-Mode-of-Action	tag11	tag12	tag7	taginf-Scientific-Evidence
9851247	tag12	tag7	taginf-Scientific-Evidence
9854997	mode0	mode6	modeinf-Mode-of-Action	tag18	taginf-Scientific-Evidence
9858674	mode0	mode6	modeinf-Mode-of-Action	tag21	tag7	taginf-Scientific-Evidence
9860500	tag7	taginf-Scientific-Evidence
9860501	mode0	mode1	mode10	mode21	mode28	mode8	modeinf-Mode-of-Action	tag7	taginf-Scientific-Evidence
9860885	tag7	taginf-Scientific-Evidence
9860889	tag10	tag11	tag12	tag7	taginf-Scientific-Evidence
9860892
9860893	mode10	mode21	mode28	mode8	modeinf-Mode-of-Action	tag18	taginf-Scientific-Evidence
9875296	tag1	tag7	taginf-Scientific-Evidence
9875306	mode18	mode19	mode8	modeinf-Mode-of-Action
9877205	tag18	tag7	taginf-Scientific-Evidence
9879813	mode13	mode14	mode21	mode22	mode8	modeinf-Mode-of-Action	tag10	tag13	tag14	tag7	taginf-Scientific-Evidence
9892181	mode13	mode14	mode21	mode24	mode8	modeinf-Mode-of-Action
9894023	mode0	mode2	modeinf-Mode-of-Action
9925795	mode10	mode14	mode21	mode28	mode8	modeinf-Mode-of-Action	tag18	tag19	taginf-Scientific-Evidence
9927046	mode13	mode14	mode15	mode21	mode28	mode8	modeinf-Mode-of-Action	tag7	taginf-Scientific-Evidence
9928666	mode14	mode21	mode8	modeinf-Mode-of-Action
9931286
9934848	mode14	mode21	mode8	modeinf-Mode-of-Action	tag10	tag13	tag14	tag7	taginf-Scientific-Evidence
9934850	tag11	tag7	taginf-Scientific-Evidence
9934864	tag12	tag7	taginf-Scientific-Evidence
9950074	mode13	mode14	mode16	mode21	mode8	modeinf-Mode-of-Action
9950075	mode13	mode14	mode21	mode8	modeinf-Mode-of-Action
